# Supplementary material for: Mercury levels in hair are associated with reduced neurobehavioral performance and altered brain structures in young adults
Source: Commun Biol. 2022 Jun 2;5:529. doi: 10.1038/s42003-022-03464-z (PMC9163068; doi:10.1038/s42003-022-03464-z)
Supplement: Supplementary file 2 — Supplementary Data 1 [file 42003_2022_3464_MOESM2_ESM.xlsx]

## Sheet: Sheet1
age	sex	self-reported height	self-reported weight	body mass index (BMI, calculated from the self-reported height and self-reported weight)	fatty fish intake	intake of fish with less fat	parents’ highest educational qualifications	annual family income	hair mercury level	Total intelligence score of TBIT	Word-Color task	Color-Word task	Beck depression Inventory	Mean rGMV value of the cluster in the Fig. 2	Mean rWMV value of the cluster in the Fig. 3	Mean FA value of the cluster 1 in Fig. 4	Mean FA value of the cluster 2 in Fig. 4	Mean MD value of the cluster in Fig. 5
19	0	165	49	17.9982	6	6	13	2	3.58984	120	78	47	18	0.360995	0.530718	0.428277	0.384488	591.885
20	0	167	45	16.1354	4	4	16	7	2.94022	98	68	56	23	0.375948	0.540396	0.464207	0.413108	595.965
20	0	173	56	18.7109	7	7	16	4	3.42667	107	70	47	9	0.371122	0.508324	0.438728	0.411158	595.144
19	0	170	55	19.0311	7	7	12	4	3.46982	109	69	57	4	0.337933	0.529416	0.434408	0.402161	571.749
21	0	176.5	70	22.4703	6	6	16	4	3.40261	106	68	53	16	0.329293	0.563607	0.443787	0.402689	584.326
20	0	165	55	20.202	6	6	12	2	2.98516	121	72	60	7	0.339062	0.460651	0.44712	0.409431	576.501
18	0	173	57	19.0451	7	7	16	4	3.36474	118	75	60	4	0.308968	0.461969	0.448881	0.427515	574.925
19	0	169	57	19.9573	6	6	16	5	3.16967	110	59	43	4	0.35003	0.545259	0.450519	0.416048	585.746
23	0	178	70	22.0932	6	6	18	7	3.61868	116	77	55	3	0.365393	0.556547	0.434462	0.39093	581.325
20	0	171	62	21.2031	6	6	12	3	3.33925	109	75	55	3	0.34709	0.53789	0.456611	0.39698	594.958
22	0	171	62	21.2031	4	4	16	3	3.69443	109	69	46	9	0.325295	0.50282	0.474353	0.421707	573.808
19	0	167.2	65.8	23.5371	4	4	16	2	3.18327	103	67	42	2	0.320137	0.514926	0.420813	0.379833	585.328
18	0	182	70	21.1327	5	5	16	2	2.93596	125	71	62	11	0.396428	0.590799	0.421039	0.383457	575.648
22	0	166	62	22.4996	5	5	14	2	3.19005	126	72	60	11	0.319807	0.450953	0.464864	0.41432	585.601
22	0	172	82	27.7177	4	4	14	4	3.45864	96	69	50	10	0.338425	0.524876	0.448071	0.406952	586.965
19	0	170	53	18.3391	6	6	15	4	3.66978	117	68	58	12	0.301985	0.451547	0.425979	0.3957	602.812
21	0	173.5	58	19.2677	5	4	12	2	3.67523	118	73	50	3	0.310296	0.472144	0.46153	0.411151	588.371
21	0	170	64	22.1453	5	5	12	3	3.23805	141	90	63	5	0.336664	0.548365	0.455132	0.398428	574.403
22	0	170	61	21.1073	5	5	16	1	2.94483	117	83	48	13	0.385198	0.525899	0.459615	0.404106	579.721
21	0	171	56	19.1512	6	7	16	5	3.43537	100	64	48	4	0.299004	0.45564	0.455203	0.418568	597.682
24	0	173	72	24.0569	4	6	16	5	3.53339	116	72	55	6	0.323633	0.467083	0.501433	0.450375	570.412
21	0	177	64	20.4284	6	7	16	6	3.38917	114	66	56	6	0.380353	0.526601	0.480298	0.437453	582.77
21	0	172	57	19.2672	4	4	19	3	3.67642	111	75	51	0	0.299331	0.452591	0.457942	0.427392	590.769
20	0	164	57	21.1927	6	6	19	4	3.42553	106	64	48	1	0.396695	0.532421	0.464778	0.416795	606.994
21	0	175	63	20.5714	5	5	12	3	3.03383	106	67	47	7	0.33537	0.535902	0.431708	0.383252	581.697
20	0	175	80	26.1224	6	6	15	4	3.51375	100	66	36	2	0.388047	0.606608	0.411144	0.391606	595.02
20	0	175	67	21.8776	6	6	13	6	3.07225	125	86	65	7	0.426125	0.629167	0.462557	0.397205	581.739
19	0	173	58	19.3792	3	4	17	6	3.14582	115	75	52	6	0.358996	0.557449	0.46216	0.430715	591.513
20	0	175	55	17.9592	5	5	14	3	3.08135	96	58	40	22	0.350334	0.507045	0.393114	0.382716	602.694
19	0	179	64	19.9744	5	5	14	3	3.0306	92	58	47	11	0.376615	0.60635	0.416165	0.395463	590.889
23	0	169	55	19.257	6	6	16	5	3.2615	110	64	48	15	0.369543	0.51917	0.467628	0.437598	577.345
20	0	176	73	23.5666	7	7	16	5	3.01536	115	72	56	11	0.360627	0.556418	0.468006	0.439394	571.582
21	0	171	78	26.6749	4	5	12	1	3.15957	142	85	64	20	0.386581	0.567527	0.428515	0.417341	586.458
19	0	167	52	18.6453	7	4	16	5	3.06744	112	61	42	4	0.364864	0.49567	0.415969	0.382342	604.468
24	0	168	56	19.8413	6	6	16	4	3.60563	117	76	46	9	0.337557	0.508852	0.441888	0.392993	614.1
23	0	167	51	18.2868	5	4	16	5	3.43965	116	67	56	3	0.342278	0.522828	0.457368	0.404812	596.809
23	0	167	58	20.7967	4	4	17	6	3.30428	134	71	56	0	0.391006	0.525266	0.446448	0.434796	587.727
23	0	165	60	22.0386	6	5	14	5	3.16137	108	75	46	1	0.330466	0.499694	0.408049	0.400728	591.707
21	0	176	54	17.4329	7	7	16	6	3.3813	128	67	54	6	0.360082	0.551515	0.497719	0.427359	603.497
23	0	170	55	19.0311	6	6	16	6	3.2388	115	63	50	1	0.315068	0.472092	0.458294	0.402454	572.283
18	0	175	60	19.5918	5	5	12	3	2.84485	130	80	56	9	0.373726	0.541051	0.438086	0.400287	614.268
21	0	175	57	18.6122	7	7	13	3	3.13893	122	61	49	7	0.355058	0.472214	0.459232	0.395981	599.361
18	0	170	65	22.4913	7	5	16	4	2.9234	126	75	60	8	0.375068	0.520688	0.438901	0.418599	594.769
24	0	160	48	18.75	4	4	16	5	3.55267	110	53	41	2	0.338727	0.495035	0.446808	0.398763	579.421
23	0	174	55	18.1662	6	6	16	5	3.26741	114	68	53	6	0.372171	0.563711	0.432877	0.398837	587.423
18	0	160	52	20.3125	5	5	17	3	3.35392	112	64	50	10	0.299646	0.408296	0.457262	0.431253	593.657
18	0	180	65	20.0617	4	5	12	4	2.99686	105	68	59	3	0.408853	0.596604	0.46075	0.431104	592.245
18	0	171	57	19.4932	6	6	14	5	3.25188	112	78	42	15	0.347338	0.484204	0.467406	0.418093	579.878
24	0	170	56	19.3772	5	5	16	7	3.45408	91	75	57	2	0.267831	0.460419	0.426983	0.395957	603.213
22	0	163	57	21.4536	6	6	14	6	2.86806	117	71	44	1	0.379156	0.568556	0.434954	0.393825	604.653
23	0	179	72	22.4712	7	7	12	4	3.0306	139	59	50	25	0.380984	0.538617	0.443612	0.401041	603.743
24	0	174	64	21.1389	7	7	15	4	3.00346	108	75	58	2	0.319717	0.491838	0.431436	0.394907	597.693
18	0	173	68	22.7204	6	6	16	2	3.69539	142	78	66	7	0.332587	0.505728	0.470025	0.409589	587.828
23	0	173	63	21.0498	4	6	15	4	3.0249	108	76	52	1	0.373222	0.589056	0.468858	0.405186	598.081
22	0	167	78	27.968	6	4	15	6	3.17435	131	83	61	5	0.32407	0.523659	0.422246	0.407123	580.722
19	0	177	62	19.79	4	7	16	4	3.5402	112	68	60	13	0.361666	0.550979	0.474462	0.425127	577.792
25	0	184	68	20.0851	5	5	13	3	3.11926	98	69	50	4	0.40129	0.578289	0.450866	0.410702	594.608
20	0	173	65	21.7181	5	4	15	5	3.02816	121	83	54	3	0.387061	0.575812	0.453646	0.40879	592.114
19	0	170	60	20.7612	7	6	11	4	3.04297	120	75	50	5	0.381324	0.51136	0.441507	0.405549	609.974
20	0	170	58	20.0692	7	7	12	2	3.09272	130	77	56	7	0.409714	0.546094	0.415289	0.368661	607.115
19	0	165	68	24.977	3	7	16	7	3.38274	108	72	51	22	0.370791	0.531965	0.443622	0.410127	600.945
19	0	161	49	18.9036	7	4	13	3	3.14891	113	80	59	12	0.31199	0.467956	0.445801	0.392221	606.295
19	0	170	58	20.0692	7	7	17	5	3.43409	114	69	45	6	0.325176	0.473107	0.449253	0.415987	578.436
27	0	162	53	20.1951	6	6	15	7	3.46195	127	79	56	7	0.368619	0.508996	0.451364	0.415732	575.641
19	0	181	58	17.704	6	6	18	4	3.55145	130	83	61	16	0.353443	0.513373	0.469011	0.43167	584.077
20	0	185	70	20.4529	6	6	16	6	2.94181	100	70	48	8	0.341252	0.471499	0.459216	0.402448	591.86
22	0	171	74	25.3069	7	7	13	4	3.08207	102	67	48	9	0.408687	0.630532	0.438788	0.390943	601.802
20	0	175	55	17.9592	4	5	12	3	3.05038	125	75	51	4	0.393642	0.56524	0.447143	0.385197	582.237
20	0	179	66	20.5986	6	6	15	3	3.15259	138	75	61	9	0.342045	0.563388	0.412978	0.38245	614.589
20	0	166	48	17.4191	5	6	15	5	3.43136	111	65	49	6	0.373519	0.502479	0.418668	0.385917	601.263
19	0	170	68	23.5294	6	7	15	6	3.1089		80	50	3	0.314014	0.474301	0.446507	0.409267	593.802
18	0	171	71	24.281	6	3	16	5	3.32695	107	71	57	1	0.378169	0.549808	0.437905	0.386796	596.878
21	0	178	75	23.6713	7	7	16	1	2.33486	118	68	56	8	0.356247	0.528014	0.47377	0.414855	589.24
19	0	173	65	21.7181	5	4	16	7	3.27784	119	71	57	9	0.36798	0.589186	0.488273	0.431714	577.736
19	0	170	80	27.6817	6	6	16	4	3.41111	112	63	53	4	0.378597	0.561736	0.434927	0.409518	584.977
20	0	174	63	20.8086	5	4	16	4	3.22608	112	72	45	3	0.302097	0.458841	0.437915	0.390317	602.049
24	0	174	58	19.1571	6	6	16	6	3.33546	131	72	59	5	0.378081	0.522657	0.424065	0.386132	609.477
18	0	174	55	18.1662	5	6	12	3	3.36116	109	69	49	3	0.318721	0.476866	0.456334	0.420542	610.821
18	0	164	53	19.7055	5	5	13	6	3.39058	100	62	48	6	0.358184	0.46912	0.425106	0.3848	588.436
20	0	178	65	20.5151	5	5	15	4	3.02816	118	71	45	15	0.33853	0.533872	0.446293	0.418877	597.818
19	0	180	60	18.5185	6	7	18	7	3.36866	121	73	59	4	0.317146	0.509476	0.466488	0.447905	602.826
21	0	168	67	23.7387	7	7	16	5	3.26079	122	61	38	9	0.353988	0.506104	0.468181	0.424104	594.447
20	0	169	51	17.8565	5	5	15	3	3.33746	90	61	39	4	0.376635	0.549078	0.419452	0.396633	594.674
20	0	163	53	19.9481	8	7	15	4	3.61077	102	71	54	10	0.307682	0.46417	0.466001	0.43367	576.966
19	0	173	69	23.0546	6	6	17	7	3.13386	110	64	46	8	0.35594	0.518855	0.437589	0.390995	604.932
20	0	173	61	20.3816	4	4	17	4	3.34084	113	74	43	6	0.358206	0.566542	0.460594	0.417799	608.149
19	0	172	65	21.9713	6	6	15	7	2.94606	124	66	48	9	0.371862	0.612699	0.457051	0.378303	587.188
19	0	173	60	20.0474	5	5	15	5	3.0013	102	70	42	18	0.319302	0.542803	0.481188	0.421595	586.426
18	0	170	62	21.4533	6	5	16	4	3.24254	106	59	44	10	0.362113	0.550989	0.438271	0.433737	599.971
21	0	164	54	20.0773	5	5	14	3	2.92701	90	59	40	3	0.36152	0.499407	0.445118	0.403943	600.448
21	0	171	58	19.8352	6	6	12	7	3.03141	115	71	45	1	0.36523	0.498445	0.466707	0.423647	597.852
20	0	170	60	20.7612	5	5	18	5	3.09061	114	82	57	11	0.352143	0.519257	0.475128	0.439605	598.578
20	0	170	56	19.3772	4	4	13	5	3.3604	102	75	52	6	0.405148	0.571525	0.408624	0.36725	595.7
21	0	179	69	21.5349	6	6	14	3	2.89708	106	75	50	22	0.365544	0.519027	0.420926	0.39305	590.271
24	0	182	72	21.7365	5	4	16	6	3.53058	93	69	45	2	0.371682	0.540805	0.434724	0.388761	592.782
19	0	175	60	19.5918	7	7	12	5	3.60595	111	64	53	6	0.3535	0.508725	0.418026	0.401065	600.425
20	0	171	75	25.6489	4	4	16	6	3.34674	115	76	50	6	0.358481	0.45477	0.483927	0.424368	562.988
20	0	170	58	20.0692	5	5	16	5	3.45864	118	75	66	4	0.350685	0.522363	0.444178	0.403004	603.254
20	0	177	57	18.194	4	5	14	5	3.61002	114	82	60	1	0.343552	0.569749	0.479686	0.427978	595.144
21	0	159	53	20.9644	4	5	14	2	3.11893	104	34	43	26	0.394736	0.476015	0.456733	0.42077	598.899
20	0	167	63	22.5896	4	6	19	7	3.27439	120	76	52	3	0.344894	0.526831	0.449852	0.411626	585.934
23	0	170	74	25.6055	4	4	10	3	3.57484	112	70	53	9	0.365221	0.535748	0.451225	0.421806	590.069
19	0	169	60	21.0077	7	7	13	4	3.35641	115	68	52	8	0.349569	0.589877	0.437293	0.419274	596.386
20	0	174	55	18.1662	6	6	12	5	3.0983	99	69	47	18	0.324533	0.46915	0.450665	0.40287	599.753
25	0	170	63	21.7993	4	5	18	7	3.869	108	64	48	2	0.259609	0.42529	0.453503	0.423505	599.196
20	0	164	52	19.3337	6	6	13	2	3.38952	88	73	50	13	0.411211	0.579967	0.42653	0.398476	584.776
21	0	177	66	21.0667	4	5	15	6	3.47129	111	66	49	7	0.299636	0.436876	0.444502	0.419436	590.06
23	0	174	60	19.8177	6	6	12	2	3.22891	127	79	53	2	0.314257	0.514434	0.4848	0.43546	581.382
21	0	173	85	28.4005	7	6	15	4	3.73838	102	57	37	4	0.347118	0.441567	0.457371	0.409129	582.485
19	0	178	67	21.1463	4	5	16	4	3.35315	109	69	54	5	0.387962	0.538402	0.444072	0.40634	591.595
18	0	161	46	17.7462	5	5	13	3	3.58081	119	83	59	2	0.339139	0.462022	0.454022	0.407928	587.322
21	0	177	64	20.4284	5	7	16	5	3.63083	103	66	48	4	0.348221	0.536183	0.41888	0.39469	584.654
19	0	165	58	21.3039	4	4	13	5	3.3516	101	71	55	11	0.340228	0.506411	0.442435	0.399886	575.247
27	0	174	64	21.1389	6	6	12	1	3.14983	104	70	52	2	0.33131	0.536844	0.457427	0.402769	601.78
20	0	171	52	17.7832	7	7	15	4	2.84665	96	75	55	11	0.348047	0.527759	0.47053	0.423115	603.547
20	0	176	63	20.3383	7	7	17	5	3.01828		64	46	13	0.383396	0.538831	0.427909	0.407451	587.792
20	0	172	47	15.887	5	5	13	3	3.01912	93	68	55	13	0.328819	0.524486	0.406564	0.39439	614.969
24	0	171	75	25.6489	6	6	15	4	3.2572	110	66	49	1	0.371042	0.521798	0.397605	0.369302	601.22
19	0	163	55	20.7008	7	7	15	2	3.07151	116	68	55	1	0.293903	0.498634	0.476966	0.433667	591.384
18	0	167	77	27.6095	4	6	18	7	3.39041	109	60	41	4	0.33327	0.483032	0.440839	0.403234	602.595
23	0	174	68	22.46	5	5	12	3	3.20167	98	72	54	12	0.331042	0.504305	0.432132	0.403629	596.225
20	0	177	69	22.0243	4	5	15	3	3.67274	98	59	48	0	0.318526	0.457258	0.483723	0.434722	580.294
20	0	170	56	19.3772	4	6	16	4	3.64552	107	58	40	13	0.323015	0.535801	0.469544	0.424482	599.399
20	0	175	79	25.7959	6	6	17	6	3.1486	132	71	44	2	0.351618	0.526026	0.428013	0.404933	600.723
20	0	180	73	22.5309	6	6	12	3	2.99506	115	76	64	8	0.402554	0.569362	0.456451	0.406624	596.614
20	0	170	70	24.2215	7	7	15	3	3.436	126	75	54	14	0.346236	0.562002	0.424121	0.401965	583.582
21	0	165	60	22.0386	4	4	16	5	3.38987	115	75	59	16	0.38637	0.588837	0.455651	0.408608	609.026
18	0	179	61	19.0381	5	6	13	5	3.04532	123	67	54	15	0.337068	0.546074	0.428528	0.382286	590.821
21	0	173	50	16.7062	6	6	15	5	2.99935	116	73	47	14	0.361848	0.506227	0.429545	0.412187	589.823
22	0	176	52	16.7872	6	6	13	5	2.92474	125	77	59	9	0.372765	0.54568	0.465383	0.413258	586.783
22	0	171	62	21.2031	4	4	15	2	3.7876	104	75	48	3	0.346313	0.514612	0.502475	0.426012	590.701
25	0	175	58	18.9388	6	6	9	1	3.01745	109	75	61	3	0.334019	0.515343	0.441619	0.386652	610.566
21	0	162	50	19.052	7	7	13	4	3.13799	92	67	44	11	0.321992	0.480161	0.509522	0.409265	592.042
20	0	169	50	17.5064	5	4	13	6	2.95361	103	65	43	2	0.322585	0.443497	0.450776	0.408293	599.425
19	0	178	72	22.7244	7	5	16	4	3.46165	113	74	51	8	0.323269	0.494224	0.467178	0.404556	579.59
18	0	172	62	20.9573	4	5	13	3	3.13988	104	75	46	2	0.404066	0.51246	0.435494	0.398055	597.191
18	0	176	74	23.8895	4	5	12	5	3.17435	126	84	63	3	0.383519	0.58721	0.433383	0.379457	617.037
20	0	179	63	19.6623	5	6	15	5	3.18041	112	67	47	9	0.44896	0.611213	0.456891	0.433672	595.172
19	0	172	62	20.9573	5	5	15	3	3.05576	121	71	42	3	0.399926	0.508379	0.462186	0.394583	606.136
18	0	167	54	19.3625	6	6	15	4	3.09447	116	74	53	10	0.359369	0.500624	0.445896	0.408291	580.755
24	0	178	64	20.1995	5	5	16	5	3.23096	118	59	44	2	0.357799	0.533757	0.491518	0.418772	590.108
21	0	168	57	20.1956	7	7	15	4	2.78633	106	75	55	16	0.410703	0.689748	0.431688	0.390063	602.41
20	0	180	57	17.5926	7	7	15	3	2.75328	112	75	61	11	0.351265	0.511485	0.481147	0.433064	589.557
20	0	167	60	21.5139	7	7	14	3	3.22712	126	71	50	4	0.378981	0.570184	0.458035	0.389829	616.912
20	0	163	53	19.9481	6	6	16	2	3.08778	103	73	54	14	0.379005	0.525696	0.453902	0.406867	588.931
24	0	171	68	23.255	7	3	12	6	2.99913	87	75	50	11	0.329799	0.534045	0.461437	0.409971	588.103
20	0	166	55	19.9594	5	5	15	3	3.09899	137	89	65	2	0.352955	0.593279	0.459478	0.413806	605.497
20	0	178	63	19.8839	7	7	12	6	2.94027	102	73	48	17	0.33942	0.437086	0.484718	0.438718	580.403
21	0	163	54	20.3244	5	5	14	3	2.99625	99	65	52	1	0.324612	0.494662	0.467039	0.411272	607.528
20	0	161	50	19.2894	7	7	16	3	2.97859	131	76	61	4	0.329184	0.515499	0.484736	0.407195	609.806
20	0	179	73	22.7833	5	6	12	4	2.98204	113	78	59	17	0.369138	0.536529	0.463949	0.409277	562.338
21	0	182	72	21.7365	6	6	14	6	3.3881	96	49	46	15	0.355658	0.530005	0.42069	0.37368	592.059
23	0	180	68	20.9877	5	3	16	5	3.28511	126	86	56	18	0.336459	0.55398	0.439077	0.395658	600.174
25	0	163	57	21.4536	5	6	14	7	3.35736	110	79	67	2	0.316871	0.521215	0.460233	0.399229	589.441
24	0	160	60	23.4375	5	5	16	6	3.58995	110	72	49	13	0.360442	0.559584	0.440944	0.409997	603.858
18	0	166	59	21.4109	5	5	17	6	3.64316	137	75	54	13	0.308846	0.499245	0.451737	0.419207	598.7
19	0	175	64	20.898	7	7	15	3	2.78276	122	75	54	11	0.419438	0.607516	0.436358	0.382325	593.899
20	0	181	90	27.4717	4	5	14	5	3.38057	135	78	66	10	0.413486	0.579166	0.460951	0.405246	608.823
18	0	176	56	18.0785	7	7	14	4	3.00217	137	80	60	5	0.373358	0.547995	0.485789	0.438027	589.527
25	0	172	72	24.3375	3	7	15	4	3.31069	122	71	50	17	0.339533	0.528866	0.41216	0.370739	597.031
19	0	168	50	17.7154	7	7	16	4	3.02857	121	71	46	11	0.430275	0.567307	0.481318	0.416456	593.388
19	0	161	58	22.3757	6	7	12	5	3.39933	118	70	42	11	0.369936	0.494363	0.46211	0.418657	595.874
21	0	183	65	19.4094	7	7	16	6	3.05767	121	74	53	7	0.302854	0.491676	0.426358	0.38642	598.9
21	0	171	57	19.4932	7	7	14	4	2.89933	110	72	59	12	0.349543	0.479311	0.457306	0.398391	592.735
21	0	160	60	23.4375	6	4	15	3	3.19838	111	71	54	9	0.319848	0.454659	0.430913	0.405883	586.036
22	0	172	59	19.9432	5	7	16	5	2.9763	129	66	50	24	0.33443	0.519241	0.466264	0.426209	581.662
23	0	179	65	20.2865	7	7	18	5	3.12189	128	78	63	15	0.326478	0.574501	0.410791	0.386683	600.717
18	0	177	65	20.7476	7	7	19	6	2.5978	120	75	57	8	0.375696	0.59117	0.409269	0.3721	600.826
25	0	178	80	25.2493	5	5	15	2	3.40346	123	69	54	5	0.324812	0.523874	0.455359	0.410851	580.815
24	0	175	65	21.2245	5	5	15	4	3.11959	113	71	55	21	0.401048	0.584096	0.450939	0.399237	591.085
19	0	169	58	20.3074	5	6	14	5	3.07262	123	82	57	10	0.394963	0.583104	0.435296	0.39062	604.139
21	0	174	63	20.8086	5	4	16	6	3.27184	109	60	45	3	0.35858	0.553994	0.446606	0.398076	604.024
19	0	171	62	21.2031	7	7	16	4	2.89998	136	86	64	12	0.363848	0.531994	0.439891	0.392491	610.199
19	0	167	54	19.3625	4	6	16	5	2.9682	130	84	66	0	0.347219	0.521964	0.410099	0.372628	610.649
20	0	178	70	22.0932	6	4	15	6	3.63347	129	75	55	3	0.362638	0.529725	0.440497	0.388073	578.096
21	0	180	75	23.1481	6	6	15	3	3.18384	112	61	49	10	0.329674	0.52787	0.470143	0.413389	572.129
19	0	176	73	23.5666	6	6	13	3	3.28103	106	70	45	19	0.373166	0.605475	0.455962	0.4128	600.822
25	0	179	73	22.7833	6	6	12	6	3.31681	115	65	43	17	0.388477	0.603233	0.441515	0.380028	589.439
21	0	166	53	19.2336	5	4	15	5	3.05192	123	72	58	15	0.313081	0.487586	0.433326	0.404543	615.167
22	0	169	55	19.257	5	5	13	4	3.67284	131	78	60	3	0.36756	0.530535	0.431244	0.406637	583.358
23	0	171	63	21.5451	6	6	16	7	2.92023	124	84	61	7	0.322917	0.483445	0.430812	0.396283	603.025
21	0	167	61	21.8724	5	5	19	5	3.07445	101	65	44	5	0.319691	0.465449	0.463169	0.408116	595.841
21	0	170	66	22.8374	6	6	15	4	3.37985	101	69	47	5	0.33284	0.485388	0.439931	0.400632	594.256
18	0	173	60	20.0474	5	5	19	6	3.15594	119	78	50	0	0.325009	0.463893	0.462006	0.414272	611.523
22	0	181	71	21.6721	6	7	12	4	3.03342	112	67	59	11	0.346474	0.530199	0.44044	0.425214	596.237
18	0	178	71	22.4088	6	6	13	4	2.87656	120	72	45	20	0.388759	0.493922	0.465995	0.420049	586.656
19	0	160	50	19.5312	6	6	13	3	3.09726	117	69	55	15	0.314647	0.487495	0.441372	0.421337	596.289
18	0	168	61	21.6128	5	5	16	4	3.72705	97	67	42	1	0.354211	0.519011	0.458166	0.409829	589.345
20	0	177	65	20.7476	4	6	12	3	3.22167	115	70	53	13	0.354259	0.469773	0.452601	0.408754	605.148
19	0	178	56	17.6745	6	6	14	3	2.73933	131	75	57	21	0.360112	0.48691	0.43601	0.403239	591.706
22	0	168	66	23.3844	5	3	16	7	2.85727	106	66	45	6	0.340685	0.529821	0.454351	0.409512	588.021
20	0	172	65	21.9713	6	6	14	4	3.31681	117	70	51	11	0.378263	0.540837	0.410694	0.379507	596.018
21	0	178	70	22.0932	4	4	12	2	3.08063	104	70	45	4	0.413607	0.584104	0.470101	0.417207	580.928
23	0	170	68	23.5294	7	6	12	3	3.36211	107	65	46	9	0.313792	0.463541	0.438179	0.387928	571.69
20	0	167	49	17.5697	4	4	13	3	2.97447	133	73	55	15	0.396069	0.571051	0.459935	0.400306	595.945
24	0	179	67	20.9107	5	4	16	5	3.66181	79	39	33	31	0.342834	0.525032	0.460871	0.406597	562.803
22	0	172	63	21.2953	4	6	12	2	3.43249	121	73	60	13	0.347057	0.482589	0.466226	0.423198	603.424
25	0	175	60	19.5918	5	7	16	5	3.40875	115	69	58	3	0.406057	0.583848	0.427429	0.395387	574.897
25	0	168	64	22.6757	5	4	13	5	3.45393	128	80	62	2	0.359381	0.540857	0.478832	0.410023	585.197
25	0	186	67	19.3664	6	6	13	2	3.29026	114	74	53	26	0.336334	0.505505	0.443953	0.402479	599.778
19	0	172	61	20.6193	5	4	18	6	2.97722	127	73	56	7	0.347937	0.553688	0.479481	0.431966	576.673
22	0	174	75	24.7721	7	7	12	1	3.03583	147	83	53	4	0.320525	0.476986	0.447615	0.407768	586.372
26	0	163	56	21.0772	4	7	13	1	3.1245	115	77	56	3	0.321203	0.474019	0.428256	0.395593	580.415
18	0	165	53	19.4674	5	5	14	4	3.10312	108	52	48	2	0.380424	0.53686	0.432018	0.376455	592.872
24	0	178	68	21.4619	6	6	12	5	3.70122	105	69	53	6	0.41273	0.546056	0.494112	0.428564	582.439
22	0	172	60	20.2812	5	6	16	5	3.28691	145	68	65	3	0.335347	0.568878	0.415922	0.371523	606.831
21	0	165	55	20.202	6	6	14	4	3.30016	124	78	59	16	0.310152	0.451691	0.451782	0.397612	597.096
19	0	175	55	17.9592	5	5	16	4	3.16376	125	69	53	3	0.362993	0.470544	0.443596	0.38005	582.289
23	0	165	60	22.0386	6	6	16	6	3.16584	120	74	57	2	0.36746	0.542377	0.471683	0.437215	584.156
23	0	174	70	23.1206	4	4	14	3	3.38202	124	76	54	7	0.356636	0.540165	0.462387	0.422981	576.845
21	0	175	65	21.2245	4	5	16	5	3.31723	111	53	55	7	0.366902	0.468955	0.448692	0.393719	571.61
20	0	175	70	22.8571	7	5	12	4	3.38417	116	75	52	16	0.35912	0.541024	0.474534	0.392565	586.503
21	0	167	63	22.5896	4	5	16	6	3.35392	107	75	60	0	0.325743	0.457325	0.457668	0.414204	583.474
25	0	169	60	21.0077	6	6	15	4	3.36116	125	60	57	7	0.330292	0.503727	0.474885	0.428869	596.645
19	0	170	62	21.4533	4	4	12	3	2.98345	115	63	55	4	0.413945	0.537578	0.433629	0.395326	608.599
19	0	175	50	16.3265	6	6	16	3	3.36305	108	72	54	5	0.335663	0.517942	0.471071	0.41326	568.062
19	0	171	55	18.8092	5	6	13	3	3.31492	124	72	62	5	0.369515	0.508704	0.443165	0.399181	601.843
18	0	170	59	20.4152	5	5	15	3	3.14051	114	72	50	5	0.343824	0.49894	0.449616	0.420177	584.622
20	0	176	80	25.8264	7	7	16	3	2.93666	109	75	73	8	0.392622	0.580663	0.411458	0.39309	591.432
25	0	187	69	19.7318	4	4	16	4	3.09899	145	81	66	12	0.365631	0.509789	0.451865	0.406629	586.985
19	0	168	59	20.9042	6	4	13	5	3.54481	123	70	57	0	0.388513	0.558931	0.473597	0.409771	592.027
22	0	176	70	22.5981	6	4	16	3	3.256	123	81	46	9	0.341747	0.532087	0.442925	0.412123	581.563
19	0	173	60	20.0474	2	7	17	6	3.16077	132	79	56	9	0.356966	0.569466	0.452381	0.386197	627.615
21	0	168	59	20.9042	4	4	16	6	3.58127	105	60	43	24	0.337387	0.485029	0.43519	0.396004	578.244
21	0	164	58	21.5645	6	6	12	2	3.0667	105	73	63	1	0.300799	0.458461	0.457089	0.400614	579.002
23	0	171	60	20.5191	6	6	12	5	3.20412	114	68	50	4	0.392545	0.521246	0.443933	0.403642	593.163
21	0	171	56	19.1512	6	6	16	6	3.25959	91	62	55	10	0.341117	0.486381	0.467705	0.405166	591.581
21	0	173	56	18.7109	6	6	15	5	3.18469	126	81	56	13	0.356762	0.527145	0.43609	0.411938	596.924
22	0	165	60	22.0386	4	7	15	5	2.9952	99	53	41	9	0.394079	0.554829	0.469785	0.422368	583.058
20	0	172	53	17.9151	7	5	11	3	3.10857	106	68	48	1	0.318697	0.46571	0.435231	0.400427	587.194
21	0	177	55	17.5556	5	4	19	4	3.07445	122	82	57	22	0.317058	0.497699	0.45249	0.405259	603.28
24	0	188	97	27.4445	6	6	16	4	3.30856	131	72	58	1	0.361789	0.544313	0.460956	0.418248	566.335
18	0	169	57	19.9573	6	6	16	4	3.38561	106	72	54	2	0.3555	0.470722	0.434875	0.409843	595.703
22	0	168	58	20.5499	5	5	16	4	3.38471	127	82	67	12	0.364058	0.571029	0.462316	0.393645	598.318
20	0	162	47	17.9089	7	7	16	7	3.11661	97	60	32	3	0.346481	0.521482	0.442506	0.394491	586.014
22	0	172	78	26.3656	4	7	19	5	3.35257	110	65	46	10	0.33574	0.493084	0.47336	0.43561	585.331
22	0	174	65	21.4692	5	6	14	6	3.19089	118	73	46	5	0.374143	0.571599	0.419279	0.39351	583.626
19	0	173	70	23.3887	5	5	13	4	3.09342	120	78	47	26	0.315191	0.494145	0.433599	0.40258	583.777
21	0	180	65	20.0617	6	7	16	5	3.36736	108	78	51	5	0.354638	0.556624	0.43259	0.385964	582.256
18	0	173	62	20.7157	6	7	17	4	2.974	95	72	48	11	0.359656	0.495672	0.435851	0.404739	604.755
23	0	163	52	19.5717	5	6	16	7	3.34908	104	60	39	2	0.340799	0.507837	0.452196	0.391201	596.401
22	0	178	69	21.7776	6	6	15	5	3.29885	111	68	45	3	0.348757	0.512553	0.418078	0.370011	595.795
22	0	179	60	18.726	6	6	16	5	3.05538	128	75	57	4	0.388329	0.575475	0.409065	0.382529	577.386
18	0	169	59	20.6575	7	6	12	4	3.10003	119	77	67	14	0.339271	0.495224	0.455548	0.39411	598.419
19	0	178	67	21.1463	6	6	12	5	3.33244	126	75	50	6	0.360695	0.563275	0.467761	0.402571	594.493
19	0	179	63	19.6623	4	5	13	3	3.21112	136	91	69	10	0.337161	0.490315	0.463924	0.406099	590.208
19	0	179	70	21.847	6	5	14	3	3.39515	130	72	58	6	0.372519	0.516685	0.437395	0.39284	580.787
24	0	171	68	23.255	6	6	16	5	3.57345	119	73	59	1	0.362498	0.544619	0.442706	0.408882	573.373
22	0	177	75	23.9395	5	5	13	4	3.1784	129	67	56	4	0.306633	0.492103	0.441036	0.409356	581.14
19	0	167	70	25.0995	7	7	16	4	3.14644	122	67	51	3	0.355434	0.501903	0.43123	0.412839	588.068
24	0	172	90	30.4218	6	6	21	7	3.56949	133	83	55	3	0.407965	0.539502	0.449015	0.40081	573.981
21	0	171	68	23.255	6	6	16	5	3.09691	108	69	59	15	0.319387	0.513384	0.464686	0.429186	593.074
21	0	175	100	32.6531	7	7	12	2	3.23376	98	50	44	3	0.306042	0.526252	0.447815	0.386863	590.719
20	0	169	56	19.6072	7	6	15	6	2.65263	125	76	52	1	0.367368	0.46506	0.460886	0.407159	585.699
22	0	170	55	19.0311	4	5	12	3	3.28892	115	75	47	1	0.341645	0.519817	0.443458	0.406899	598.398
25	0	171	65	22.2291	5	5	19	7	3.43217	112	71	56	3	0.378304	0.491119	0.443067	0.435417	604.927
23	0	168	85	30.1162	5	4	15	5	3.84813	126	77	64	2	0.315913	0.48447	0.482675	0.446186	575.058
19	0	171	61	20.8611	6	6	19	3	3.33526	116	66	50	15	0.338823	0.532551	0.45966	0.41295	601.331
20	0	169	60	21.0077	6	6	16	5	2.85998	123	78	59	7	0.358147	0.514465	0.441502	0.381897	590.037
19	0	163	57	21.4536	3	5	12	2	2.97676	124	80	59	4	0.356833	0.505669	0.432498	0.39235	583.586
19	0	167	65	23.3067	5	4	15	2	3.23198	108	69	46	4	0.368218	0.512825	0.426593	0.397719	593.5
18	0	170	54	18.6851	7	7	15	6	3.00561	105	70	51	6	0.365371	0.543912	0.445629	0.427509	578.03
21	0	172	48	16.225	5	5	14	3	3.4128	99	51	47	7	0.355561	0.554681	0.459873	0.397676	575.237
19	0	183	68	20.3052	7	7	14	6	3.12613	131	87	61	10	0.333979	0.483659	0.451764	0.411634	575.663
19	0	169	53	18.5568	4	5	15	4	3.3126	130	68	48	9	0.372376	0.564746	0.460361	0.412796	582.821
22	0	168	63	22.3214	5	6	17	4	2.96713	130	78	63	10	0.370735	0.550034	0.407254	0.375466	606.58
19	0	173	55	18.3768	6	5	16	5	3.33566	114	69	54	10	0.381907	0.563546	0.439385	0.408365	597.207
19	0	168	58	20.5499	6	6	12	2	3.30835	100	52	45	3	0.33361	0.457584	0.45219	0.417715	572.789
19	0	168	56	19.8413	5	5	13	2	3.3189	122	72	51	10	0.358153	0.476046	0.471173	0.405728	587.313
27	0	177	60	19.1516	6	6	16	5	2.72272	110	64	46	15	0.40785	0.603195	0.424038	0.397309	571.157
24	0	170	63	21.7993	6	4	15	5	2.95818	122	74	49	4	0.399825	0.581643	0.44912	0.404986	595.311
18	0	164	50	18.5901	4	7	17	4	3.40432	113	71	52	4	0.294115	0.486029	0.442508	0.409932	622.998
23	0	173	55	18.3768	4	5	14	4	3.75151	111	78	63	1	0.344868	0.530339	0.470499	0.414437	583.431
22	0	167	61	21.8724	5	5	19	6	3.47494	129	71	68	2	0.377123	0.556371	0.464279	0.433376	569.266
20	0	168	59	20.9042	6	6	12	6	3.21032	103	66	49	12	0.359778	0.491917	0.453991	0.4104	583.442
22	0	172	56	18.9292	6	6	16	2	3.17725	114	66	52	7	0.368549	0.541456	0.456679	0.413025	589.287
22	0	178	67	21.1463	3	4	13	4	3.47012	112	69	53	2	0.36388	0.542885	0.488351	0.42124	575.239
21	0	175	55	17.9592	6	6	16	4	2.92304	102	80	49	6	0.374258	0.544679	0.457305	0.41612	587.25
19	0	163	58	21.83	6	6	16	4	3.40773	126	78	58	10	0.336992	0.552147	0.454576	0.404129	600.234
20	0	174	57	18.8268	6	6	15	2	3.07737	124	71	60	5	0.352161	0.527034	0.440201	0.391375	595.398
20	0	160	56	21.875	7	5	14	3	3.18184	123	81	54	8	0.293687	0.437472	0.481295	0.428622	597.521
21	0	169	55	19.257	6	6	12	3	2.92824	123	78	55	20	0.36722	0.53126	0.413684	0.367734	611.896
19	0	170	63	21.7993	6	7	17	3	3.18127	121	73	48	6	0.339025	0.519489	0.425835	0.41439	576.874
22	0	173	70	23.3887	7	7	16	4	2.89215	115	71	54	2	0.367202	0.547097	0.441212	0.402629	576.456
21	0	172	63	21.2953	7	5	16	4	3.06221	117	76	62	9	0.340032	0.576156	0.450022	0.427073	582.372
20	0	171	63	21.5451	6	6	16	6	2.86028	102	61	46	19	0.333552	0.474604	0.469755	0.421653	580.048
21	0	177	65	20.7476	6	6	18	7	3.23955	139	73	50	10	0.406437	0.584937	0.446152	0.389116	590.943
21	0	175	66	21.551	5	5	15	5	3.31827	115	67	45	2	0.371749	0.568341	0.429225	0.399119	577.741
23	0	175	62	20.2449	5	5	21	7	3.15655	117	62	46	7	0.376399	0.580511	0.464985	0.428547	581.829
21	0	173	65	21.7181	5	7	21	5	3.13513	121	75	52	7	0.362315	0.50051	0.451674	0.419402	603.346
21	0	173	58	19.3792	7	5	16	6	3.2615	119	73	52	8	0.335372	0.529417	0.448154	0.405971	593.314
23	0	170	59	20.4152	4	4	16	4	3.19866	125	75	37	15	0.351667	0.490648	0.451738	0.414713	579.372
23	0	177	70	22.3435	6	6	16	4	3.1014	109	74	62	2	0.377945	0.551707	0.442931	0.406465	573.858
18	0	177	64	20.4284	6	5	15	4	2.95051	115	85	62	28	0.447461	0.634949	0.446623	0.398404	589.473
20	0	175	55	17.9592	4	5	16	5	3.34577	93	71	45	21	0.322705	0.448024	0.496273	0.400346	582.317
20	0	170	60	20.7612	7	7	12	3	3.05423	104	76	47	11	0.291022	0.464619	0.457933	0.429791	577.34
21	0	175	62	20.2449	6	7	19	6	2.89982	126	76	57	4	0.365532	0.521075	0.438227	0.395515	597.444
21	0	182	67	20.227	6	6	12	3	3.35889	119	63	50	9	0.376471	0.551868	0.464419	0.400755	588.109
24	0	178	68	21.4619	4	6	19	7	3.54728	110	68	46	1	0.386108	0.585654	0.457364	0.41598	582.758
24	0	177	72	22.9819	4	6	20	6	3.41631	138	80	58	2	0.35649	0.539912	0.436347	0.38375	578.497
19	0	171	55	18.8092	5	6	17	7	3.37858	118	71	50	4	0.337149	0.520213	0.497027	0.439454	587.632
21	0	168	63	22.3214	7	7	14	3	3.38596	101	65	53	0	0.294425	0.533262	0.437829	0.395351	567.288
20	0	172	67	22.6474	5	5	15	5	3.33506	113	75	53	5	0.372934	0.55368	0.480914	0.424964	579.101
23	0	165	55	20.202	6	6	14	3	3.38775	104	73	50	1	0.350757	0.476839	0.47627	0.427376	571.08
18	0	170	60	20.7612	5	7	15	6	3.05538	111	70	49	25	0.314051	0.460279	0.480333	0.408644	601.354
25	0	167	70	25.0995	5	6	16	5	3.52349	132	79	59	10	0.347606	0.499757	0.414288	0.382498	596.056
20	0	175	68	22.2041	6	6	14	4	3.04727	103	75	50	0	0.367408	0.568991	0.486896	0.418754	579.677
19	0	174	72	23.7812	6	6	16	5	3.16107	112	67	49	0	0.393601	0.569099	0.426898	0.393905	584.674
21	0	167	65	23.3067	6	6	15	6	3.1038	119	75	54	10	0.438253	0.747546	0.452151	0.431257	582.217
19	0	168	55	19.487	7	6	12	3	2.91217	109	70	58	11	0.343573	0.522159	0.451417	0.408931	570.96
20	0	172	62	20.9573	7	7	15	3	2.90009	91	53	40	0	0.375134	0.53404	0.426291	0.40456	607.95
21	0	170	72	24.9135	7	7	12	2	3.39164	95	65	45	0	0.310206	0.4995	0.467109	0.420191	565.934
24	0	179	64	19.9744	6	6	16	4	3.50037	123	63	56	11	0.347584	0.530773	0.457003	0.432923	573.827
20	0	173	63	21.0498	6	6	16	7	3.30471	105	68	43	5	0.327003	0.484842	0.459966	0.442053	565.374
21	0	169	50	17.5064	4	4	16	6	3.33486	113	70	50	3	0.349871	0.467422	0.484183	0.396467	572.763
19	0	173	69	23.0546	5	5	16	5	3.42357	115	69	51	8	0.393172	0.506388	0.440092	0.407539	595.626
23	0	171	62	21.2031	4	7	15	3	3.11294	119	72	50	4	0.326558	0.511231	0.479368	0.444962	559.653
19	0	165	56	20.5693	7	7	15	4	3.00087	108	70	50	10	0.268087	0.420703	0.450138	0.405032	576.362
23	0	167	54	19.3625	7	5	17	5	3.28466	104	62	43	13	0.39496	0.515766	0.430324	0.375863	579.083
21	0	175	73	23.8367	5	6	13	5	3.00217	110	67	49	7	0.358462	0.47421	0.413292	0.393694	579.284
20	0	173	62	20.7157	5	5	14	5	3.3587	108	79	58	18	0.392741	0.594474	0.495904	0.417582	582.06
23	0	170	72	24.9135	6	6	15	2	3.23502	113	70	48	5	0.309078	0.536043	0.440725	0.375741	606.359
19	0	175	62	20.2449	7	7	16	3	3.29557	122	77	61	5	0.330521	0.528842	0.45003	0.416102	586.115
19	0	170	62	21.4533	6	4	12	4	3.06221	120	79	58	7	0.335402	0.451799	0.466604	0.401852	592.616
21	0	173	62	20.7157	7	7	14	2	3.29003	102	70	62	6	0.346673	0.530229	0.445706	0.420515	568.96
19	0	175	60	19.5918	6	7	14	4	3.08207	107	77	52	6	0.333388	0.474633	0.440103	0.407408	603.563
19	0	183	70	20.9024	7	7	15	6	3.22037	108	74	49	2	0.346157	0.586536	0.437869	0.427703	593.039
24	0	171	62	21.2031	5	5	19	7	3.55799	129	72	56	3	0.361892	0.523435	0.466951	0.426308	566.51
21	0	173	68	22.7204	6	6	14	3	2.81671	126	83	48	11	0.343608	0.484796	0.433567	0.388465	571.56
23	0	174	74	24.4418	6	4	16	1	3.53555	100	66	45	7	0.304298	0.504411	0.468168	0.433041	558.11
22	0	176	62	20.0155	6	6	16	6	3.1758	129	77	55	9	0.424801	0.592982	0.455642	0.424584	584.503
23	0	171	70	23.939	7	7	14	3	3.19976	89	57	40	9	0.325855	0.530186	0.478124	0.416933	580.179
20	0	171	60	20.5191	6	6	15	6	2.96708	107	79	52	6	0.380051	0.521109	0.429399	0.395784	590.884
20	0	178	65	20.5151	7	7	15	3	3.16524	119	74	55	7	0.345557	0.466543	0.457705	0.387557	592.156
20	0	168	53	18.7783	6	6	12	3	2.96137	105	73	57	26	0.289722	0.493801	0.458217	0.389876	594.39
19	0	161	53	20.4467	6	6	15	5	3.51534	104	69	49	0	0.376412	0.510256	0.429558	0.406487	589.761
22	0	176	53	17.11	6	6	15	5	3.33405	102	60	38	0	0.363135	0.550513	0.398948	0.390532	590.703
19	0	164	43	15.9875	4	5	12	4	4.01578	122	67	53	1	0.316241	0.518377	0.446811	0.393613	598.286
20	0	170	55	19.0311	5	5	12	4	2.87512	132	81	59	24	0.364119	0.544136	0.438108	0.396744	608.09
20	0	167	57	20.4382	6	5	14	4	3.07262	106	73	46	8	0.353115	0.491745	0.434276	0.400355	578.995
21	0	166	63	22.8625	5	4	17	5	3.49927	112	80	45	6	0.371609	0.476191	0.469879	0.42487	587.682
18	0	169	65	22.7583	6	4	16	6	3.04883	117	80	62	11	0.372329	0.530701	0.453408	0.394474	598.392
22	0	165	52	19.1001	7	7	17	6	3.59945	115	73	57	16	0.305762	0.460125	0.46993	0.410284	585.919
20	0	174	55	18.1662	6	7	11	3	3.1959	100	66	46	7	0.360277	0.564415	0.454658	0.425496	587.916
19	0	181	67	20.4511	6	4	16	2	3.37676	107	66	53	4	0.338638	0.540721	0.418841	0.385907	586.316
18	0	169	58	20.3074	6	6	13	2	3.31848	102	65	40	7	0.372039	0.525632	0.43068	0.39703	593.664
18	0	171	60	20.5191	7	7	16	6	3.24773	117	71	54	8	0.306945	0.451874	0.454215	0.4052	597.65
21	0	173	63	21.0498	6	6	16	6	3.01368	104	72	52	6	0.383337	0.548317	0.453805	0.415103	582.871
21	0	165	55	20.202	4	5	14	2	3.46835	121	73	50	18	0.314931	0.479498	0.426812	0.386996	625.316
22	0	165	55	20.202	5	6	12	4	3.41414	117	77	52	4	0.322464	0.489255	0.43278	0.397192	591.948
21	0	168	68	24.093	7	7	12	3	3.1089	131	74	56	3	0.372976	0.547974	0.458664	0.410576	584.159
21	0	165	61	22.4059	5	6	15	2	3.40483	128	75	50	2	0.374848	0.512218	0.476975	0.417351	596.895
21	0	172	54	18.2531	5	6	15	3	3.02572	98	62	43	10	0.322715	0.48084	0.449391	0.40751	577.742
20	0	178	62	19.5682	5	5	16	5	3.46434	121	69	38	12	0.384174	0.523005	0.460399	0.4184	579.896
20	0	173	62	20.7157	5	5	12	3	3.72395	94	71	44	12	0.391841	0.522997	0.458683	0.394313	579.206
18	0	168	64	22.6757	5	5	13	3	3.2887	114	66	47	2	0.327648	0.462469	0.498682	0.421253	599.371
20	0	180	65	20.0617	6	6	12	2	3.31785	124	80	64	10	0.375461	0.518802	0.430296	0.395551	577.428
19	0	179	62	19.3502	7	7	14	4	3.20656	107	75	48	7	0.32576	0.491515	0.495291	0.428542	588.082
19	0	161	54	20.8325	4	4	13	4	2.97285	115	54	44	7	0.333289	0.456925	0.44208	0.421382	583.86
23	0	166	61	22.1367	6	6	15	3	3.46598	110	73	53	10	0.278106	0.491241	0.463565	0.418853	568.892
23	0	177	65	20.7476	6	6	15	3	3.54382	112	67	51	1	0.316907	0.445321	0.474316	0.409113	579.968
20	0	175	60	19.5918	6	5	16	4	2.82588	119	67	47	0	0.338695	0.488217	0.458086	0.425392	581.411
21	0	178	68	21.4619	5	5	15	5	3.18921	134	75	55	1	0.341264	0.507996	0.443706	0.390732	592.455
22	0	164	51	18.9619	5	5	15	4	3.25042	119	81	55	27	0.34647	0.515734	0.463084	0.426163	576.852
21	0	175	72	23.5102	6	6	19	7	3.30492	97	67	45	23	0.354318	0.551637	0.421284	0.401341	587.889
20	0	152	50	21.6413	7	7	14	1	3.47943		79	58	2	0.31945	0.460605	0.443466	0.396748	594.021
19	0	173	66	22.0522	5	5	13	4	3.20252		67	55	13	0.369144	0.542662	0.447337	0.407622	570.852
20	0	185	85	24.8356	5	5	19	5	3.22063		71	56	9	0.321549	0.576986	0.428124	0.408131	594.058
23	0	172	73	24.6755	7	7	16	7	3.23325		58	50	17	0.395555	0.665097	0.437542	0.400128	607.097
19	0	192	72	19.5312	5	5	13	4	3.39533		67	45	4	0.362493	0.506365	0.458056	0.420439	586.408
19	0	172	68	22.9854	4	4	13	3	3.52022		54	49	10	0.356387	0.554582	0.448246	0.417683	574.415
20	0	179	67	20.9107	5	5	14	3	3.08135		71	52	11	0.35919	0.595485	0.450521	0.421038	570.454
24	0	172	64	21.6333	6	6	15	3	3.5253		69	47	3	0.308761	0.527278	0.491768	0.428439	573.43
24	0	173	68	22.7204	6	6	16	4	3.34301		69	49	2	0.336627	0.609467	0.45983	0.442357	560.016
20	0	168	65	23.03	4	4	14	4	3.02325		68	51	23	0.319249	0.526311	0.395932	0.406402	582.456
22	0	164	50	18.5901	7	6	14	3	3.10085		75	67	17	0.331362	0.481896	0.453061	0.438073	585.087
21	0	170	60	20.7612	7	6	17	6	3.25912		74	50	7	0.320077	0.486314	0.487134	0.421382	584.187
19	0	178	68	21.4619	6	5	13	5	3.11049		66	44	1	0.404819	0.514047	0.438702	0.406617	584.145
20	0	182	68	20.5289	6	6	16	5	3.02284		73	43	2	0.36163	0.5692	0.437317	0.404945	595.495
21	0	182	68	20.5289	4	7	16	4	3.4603		71	47	2	0.342272	0.512937	0.430621	0.422066	586.088
24	0	171	60	20.5191	4	5	15	5	3.38148		77	57	3	0.336582	0.519007	0.472454	0.427118	562.903
19	0	173	70	23.3887	6	6	15	3	3.26007		75	56	21	0.344799	0.554329	0.466132	0.413875	598.119
20	0	162	60	22.8624	5	5	15	2	3.11594		71	48	5	0.310972	0.479744	0.483474	0.430147	593.684
20	0	176	60	19.3698	5	5	13	5	3.22427		76	53	13	0.339842	0.524182	0.450344	0.425569	597.268
19	0	167	50	17.9282	5	6	15	3	3.1692		75	53	0	0.325653	0.485853	0.42188	0.40339	627.908
20	0	170	70	24.2215	6	7	13	4	3.52634		69	52	14	0.370562	0.495927	0.449121	0.413161	593.809
19	0	167	51	18.2868	6	6	15	5	3.20871		89	62	7	0.367641	0.512093	0.473944	0.43713	594.163
25	0	165	72	26.4463	4	4	16	3	3.25479		64	50	9	0.36901	0.60702	0.452926	0.430835	575.817
22	0	170	55	19.0311	6	6	13	3	3.45143		61	44	2	0.337214	0.536458	0.453558	0.428075	570.781
26	0	167	60	21.5139	6	6	15	2	3.22681		68	54	1	0.328541	0.499088	0.464622	0.390961	597.185
23	0	169	68	23.8087	6	4	11	4	3.13194		84	50	1	0.340536	0.53653	0.462769	0.426239	583.154
19	0	167	61	21.8724	6	6	13	2	3.11959		80	55	2	0.342159	0.52358	0.461378	0.403485	577.266
20	0	174	60	19.8177	7	6	14	4	3.15106		62	47	7	0.326599	0.509423	0.458884	0.423467	575.112
18	0	170	62	21.4533	7	7	15	3	3.2572		70	52	17	0.35881	0.547478	0.458169	0.400072	587.283
22	0	180	65	20.0617	4	4	15	4	3.65418		61	54	2	0.304723	0.536414	0.415913	0.431792	589.423
19	0	167	55	19.721	7	7	14	6	3.02653		77	55	9	0.324142	0.493038	0.44117	0.386437	608.249
21	0	163	63	23.7118	7	7	16	3	3.04179		73	47	11	0.329044	0.510908	0.417145	0.392571	607.729
21	0	169	59	20.6575	7	7	16	2	3.24761		62	60	12	0.374981	0.52168	0.462016	0.407463	595.17
21	0	173	72	24.0569	6	4	14	6	3.15351		75	60	2	0.35287	0.554144	0.441297	0.423646	594.918
20	0	174	62	20.4783	7	7	16	5	3.25679		62	47	16	0.328334	0.461981	0.44733	0.395243	577.943
21	0	167	54	19.3625	7	7	16	6	3.18887		54	42	5	0.352739	0.487134	0.47121	0.42723	583.934
22	0	171	62	21.2031	7	7	12	2	3.25983		69	48		0.344953	0.495593	0.424733	0.383857	570.916
23	0	185	65	18.992	5	5	16	3	3.34733		53	47	3	0.370264	0.587084	0.443166	0.413844	576.153
19	0	166	58	21.048	3	3	14	3	3.2783		75	59	10	0.376648	0.582058	0.424145	0.390953	609.039
20	0	176	58	18.7242	5	5	16	4	3.06333		71	57	1	0.359688	0.542896	0.466169	0.399884	591.934
21	0	170	62	21.4533	5	5	14	4	3.85144		66	51	2	0.306897	0.487035	0.505036	0.438916	565.95
21	0	179	60	18.726	6	6	15	3	3.31091		84	69	8	0.34178	0.501819	0.473078	0.427386	568.887
20	0	170	58	20.0692	6	6	15	2	3.18184		76	54	5	0.330626	0.486276	0.47507	0.45582	571.276
19	0	165	65	23.8751	6	6	16	6	3.23987		72	49	7	0.348689	0.559177	0.433737	0.402099	609.933
25	0	169	60	21.0077	6	6	13	3	3.13386		71	56	16	0.330362	0.457995	0.450376	0.422316	569.146
20	0	174	53	17.5056	7	7	13	4	3.2199		77	53	2	0.400276	0.572042	0.421007	0.405884	609.079
24	0	171	64	21.8871	6	4	16	2	3.16227	101	70	39	1	0.337124	0.547935	0.454523	0.402387	588.678
22	0	182	72	21.7365	6	6	12	4	3.26764	131	74	53	6	0.426911	0.561178	0.458479	0.419856	584.178
24	0	169	63	22.0581	6	7	16	6	3.40329	108	69	50	7	0.398291	0.54532	0.434289	0.376678	616.205
24	0	178	72	22.7244	3	5	16	6	3.28421	124	88	65	1	0.376053	0.563371	0.443618	0.398758	595.984
21	0	171	58	19.8352	6	6	15	7	3.24969	126	68	52	1	0.377488	0.566709	0.43321	0.399766	600.85
22	0	165	50	18.3655	6	6	13	5	3.30771	108	75	55	3	0.375636	0.516011	0.453409	0.416374	590.016
18	0	170	53	18.3391	5	5	13	2	3.16227	135	84	52	24	0.351733	0.539559	0.454406	0.393111	600.147
21	0	169	55	19.257	4	5	12	3	3.1186	110	68	55	5	0.365138	0.527104	0.492546	0.4224	585.222
24	0	165	56	20.5693	5	5	16	5	3.23955	123	79	59	2	0.379971	0.490764	0.452572	0.411873	601.49
19	0	160	60	23.4375	5	7	15	6	3.75243	147	97	72	11	0.308408	0.519509	0.477645	0.418751	587.859
19	0	172	65	21.9713	7	7	12	2	3.10823	116	74	54	1	0.3619	0.554888	0.427811	0.405356	587.873
23	0	173	75	25.0593	6	6	12	3	3.73014	106	66	48	1	0.321714	0.486684	0.453287	0.418351	583.591
23	0	170	56	19.3772	6	6	12	4	3.31765	124	82	66	5	0.362791	0.577313	0.43854	0.385986	591.099
20	0	168	78	27.6361	4	4	13	3	3.29739	113	67	57	3	0.399904	0.60732	0.440676	0.406308	582.464
23	0	179	58	18.1018	7	7	12	3	3.17438	116	70	56		0.360676	0.490369	0.422993	0.384119	590.071
20	0	181	65	19.8407	6	6	15	6	3.46898	115	82	70	7	0.348366	0.517252	0.453591	0.436773	585.161
27	0	178	73	23.04	5	5	17	3	3.29469	134	78	67	15	0.387626	0.569006	0.464894	0.402278	590.589
19	0	168	54	19.1327	6	6	16	4	3.11561	131	91	65	9	0.363814	0.49493	0.432859	0.389503	593.106
19	0	175	57	18.6122	4	6	14	4	3.29951	120	69	51	9	0.400556	0.543107	0.438801	0.414333	575.488
21	0	160	52	20.3125	7	5	14	1	3.12418	127	80	50	6	0.307073	0.463976	0.425717	0.396182	589.647
21	0	167	60	21.5139	7	7	15	5	3.17006	117	71	58	9	0.359407	0.536094	0.453131	0.407672	588.458
24	0	176	55	17.7557	5	5	12	4	3.40824	109	71	45	13	0.338431	0.499928	0.446534	0.428682	577.478
20	0	164	50	18.5901	6	6	12	4	3.07372	109	63	38	22	0.334397	0.510027	0.484628	0.427945	589.121
21	0	171	61	20.8611	6	6	15	3	3.24428	127	81	63	3	0.306143	0.497153	0.47542	0.439153	575.316
19	0	170	60	20.7612	6	6	15	6	3.30049	107	72	50	6	0.344036	0.492486	0.430668	0.378303	584.2
19	0	170	60	20.7612	4	4	16	3	3.22272	120	72	63	11	0.393539	0.535218	0.431725	0.367889	592.098
22	0	175	67	21.8776	7	7	16	4	3.09552	120	75	57	5	0.338063	0.550558	0.456826	0.414288	573.738
20	0	180.4	63	19.3583	6	6	20	6	3.10992	117	55	52	1	0.36864	0.503234	0.474659	0.399915	579.679
21	0	176	63	20.3383	5	5	16	5	3.15685	107	68	48	5	0.381345	0.561286	0.491696	0.443282	600.441
19	0	171	72	24.623	4	4	18	5	3.60097	124	80	52	5	0.378754	0.497991	0.438214	0.435665	588.991
20	0	167	56	20.0796	5	4	15	1	3.18526	114	80	59	13	0.344982	0.57205	0.477689	0.416675	602.772
20	0	164.5	74	27.3464	7	6	16	3	3.16077	83	57	47	16	0.366614	0.524718	0.436789	0.432236	577.818
21	0	169	64	22.4082	4	5	11	3	3.2266	106	70	47	25	0.402419	0.545712	0.438167	0.421829	581.021
23	0	171	60	20.5191	5	5	14	4	3.11893	113	70	62	3	0.339618	0.520661	0.446869	0.391962	600.023
22	0	170	56	19.3772	6	6	15	2	3.1959	104	64	52	0	0.343203	0.508303	0.46843	0.429595	582.705
22	0	168	57	20.1956	6	6	11	2	3.15452	114	76	52	10	0.325192	0.490411	0.453601	0.414738	600.202
25	0	189	77	21.5559	4	6	13	3	3.06707	129	72	50	5	0.351985	0.446586	0.445556	0.415836	603.243
19	0	176	65	20.984	5	5	15	6	3.49927	110	70	58	1	0.388179	0.542112	0.480287	0.425006	595.646
19	0	164	76	28.257	5	6	12	2	3.00303	103	58	50	9	0.347403	0.519009	0.465662	0.413681	599.165
19	0	171	60	20.5191	5	6	12	3	3.05385	91	70	49	9	0.404466	0.623258	0.419829	0.407141	581.935
22	0	173	68	22.7204	6	6	12	4	3.45484	98	65	50	9	0.321816	0.466799	0.435533	0.398137	604.62
22	0	175	70	22.8571	6	6	16	5	3.08135	114	75	57	9	0.327379	0.478121	0.48101	0.421064	597.481
25	0	170	69	23.8754	4	6	12	5	3.39672	102	72	50	6	0.35667	0.599764	0.446761	0.416936	582.297
21	0	172	65	21.9713	6	6	14	3	3.25013	105	71	58	12	0.312004	0.440785	0.465152	0.415669	589.339
18	0	167	55	19.721	4	4	17	7	3.16346	101	65	44	2	0.385036	0.516781	0.437825	0.397885	595.822
20	0	174	61	20.148	6	6	14	2	3.27531	93	64	45	12	0.310597	0.467422	0.468307	0.411856	582.23
22	0	174	70	23.1206	7	7	16	6	3.10924	133	75	62	7	0.329925	0.533039	0.446467	0.405719	601.62
22	0	171	52	17.7832	7	7	12	1	3.30621	93	75	47	9	0.343695	0.498905	0.456397	0.390919	588.45
19	0	167	43	15.4183	7	7	15	3	3.40002	97	56	48	22	0.330318	0.427301	0.432231	0.426799	603.946
21	0	174	54	17.8359	3	7	16	4	3.19615	130	80	52	5	0.382226	0.569356	0.409144	0.383295	593.026
22	0	171	55	18.8092	6	6	14	5	3.56027	112	67	51	9	0.343918	0.57531	0.469799	0.426111	578.895
21	0	180	70	21.6049	6	7	16	7	3.3941	103	70	47	2	0.384297	0.51714	0.450824	0.404061	593.824
20	0	172	65	21.9713	5	6	15	5	3.29579	92	67	35	10	0.350332	0.525278	0.435138	0.408395	600.499
19	0	176	65	20.984	5	4	14	2	3.21537	106	69	47	11	0.314675	0.503876	0.448354	0.409431	600.081
24	0	162	55	20.9572	4	5	15	6	3.42765	115	75	48	0	0.340928	0.560886	0.445446	0.407304	581.104
22	0	171	78	26.6749	7	4	16	4	3.00903	122	82	70	16	0.39899	0.5766	0.457857	0.412938	593.44
18	0	168	53	18.7783	5	6	15	3	3.55194	104	67	51	2	0.318343	0.435821	0.445763	0.413609	592.548
19	0	165	55	20.202	6	5	16	4	3.15875	104	57	53	1	0.335616	0.482332	0.430946	0.404713	572.131
19	0	177	60	19.1516	4	6	14	4	3.27346	104	69	41	8	0.362627	0.535063	0.437701	0.397198	594.672
18	0	170	55	19.0311	6	6	15	5	3.31744	118	81	57	6	0.333834	0.568653	0.450163	0.403237	604.792
25	0	180	98	30.2469	4	4	12	5	3.77459	86	50	35	2	0.383412	0.608253	0.446484	0.40359	612.739
21	0	172	56	18.9292	6	6	13	2	3.77276	87	54	45	20	0.339879	0.499503	0.458391	0.435265	590.534
23	0	171	60	20.5191	6	6	16	4	2.95487	117	73	57	0	0.336947	0.500443	0.444917	0.417732	581.272
24	0	161	64	24.6904	6	6	15	4	3.64904	105	56	47	13	0.315526	0.449237	0.477526	0.410174	583.057
20	0	170	56	19.3772	6	6	12	3	3.05956	110	75	49	4	0.349539	0.49759	0.42276	0.394278	609.626
22	0	168	60	21.2585	6	6	16	1	3.10823	103	67	45	2	0.335098	0.484918	0.430562	0.39283	612.606
23	0	159	51	20.1733	7	7	16	3	2.95207	132	72	57	3	0.338331	0.48086	0.44452	0.409383	589.517
24	0	175	87	28.4082	7	7	13	1	3.14239	105	68	48	18	0.362501	0.577693	0.479627	0.4425	603.679
24	0	166	53	19.2336	5	7	15	4	3.13704	112	35	52	18	0.40379	0.528419	0.418696	0.390099	594.304
21	0	175	53	17.3061	7	7	14	4	3.00043	98	74	49	24	0.412849	0.52586	0.460866	0.428233	582.504
20	0	158	50	20.0288	7	7	16	4	3.25876	101	76	50	6	0.286576	0.452547	0.473469	0.431067	597.906
22	0	167	70	25.0995	6	6	13	3	3.10209	121	72	52	7	0.364534	0.596175	0.456628	0.419771	590.668
20	0	169	70	24.5089	5	5	14	5	3.56867	97	59	47	4	0.387058	0.593858	0.455861	0.420833	582.409
22	0	178	59	18.6214	4	6	12	6	3.50243	126	73	54	1	0.340511	0.591492	0.436574	0.412233	600.84
24	0	167	75.2	26.964	6	4	14	4	3.716	113	72	52	27	0.388293	0.542432	0.428465	0.39992	600.838
22	0	173	65	21.7181	6	5	16	5	3.28149	119	80	58	7	0.421455	0.580743	0.432908	0.399394	592.298
20	0	190	74	20.4986	7	7	12	2	3.2449	84	76	54	2	0.338748	0.485882	0.444216	0.420455	587.835
19	0	168	58	20.5499	5	5	15	6	3.24571	119	75	51	12	0.366822	0.529182	0.44014	0.389318	603.711
20	0	170	58	20.0692	6	6	14	7	3.28203	113	74	53	7	0.342066	0.504841	0.42771	0.39061	602.969
19	0	176	56	18.0785	7	3	13	1	3.4501	147	91	70	5	0.349946	0.479891	0.438971	0.413482	594.109
19	0	170	67	23.1834	5	5	13	5	3.22917	126	88	70	0	0.372677	0.549299	0.435577	0.405029	594.463
20	0	165	57	20.9366	6	4	16	6	3.21192	114	68	50	13	0.316533	0.517161	0.423473	0.3964	618.213
21	0	173	53	17.7086	7	7	14	2	3.09552	125	71	53	6	0.327039	0.487028	0.466798	0.42745	593.703
20	0	163	57	21.4536	6	6	16	5	3.13735	118	71	42	4	0.394326	0.584773	0.42768	0.403608	613.325
19	0	174	63	20.8086	5	4	14	2	3.56608	127	76	58	3	0.377055	0.542518	0.445023	0.411784	591.021
20	0	175	83	27.102	7	7	12	4	3.23401	121	75	57	9	0.35207	0.485054	0.428662	0.403581	601.803
19	0	172	69	23.3234	6	6	15	4	3.20469	126	80	49	3	0.346973	0.505322	0.440054	0.413768	601.143
21	0	184	85	25.1063	6	6	16	4	3.4908	108	72	50	4	0.331178	0.512746	0.461884	0.386301	609.547
20	0	175	63	20.5714	7	6	16	4	3.08991	123	78	68	2	0.33788	0.528886	0.465315	0.419036	605.944
20	0	173	73	24.3911	5	5	14	6	3.38417	124	80	46	0	0.358117	0.511009	0.453218	0.423905	584.572
19	0	168	60	21.2585	5	5	16	4	3.46567	92	59	33	6	0.323262	0.526793	0.43505	0.418741	599.384
21	0	169	68	23.8087	6	6	16	1	3.16227	139	89	68	2	0.330084	0.518742	0.403782	0.392084	612.454
20	0	172	57	19.2672	6	6	19	7	3.2793	116	80	56	14	0.324212	0.49901	0.406905	0.396494	602.819
20	0	171	55	18.8092	6	6	12	5	3.28382	117	68	63	17	0.382024	0.546396	0.455221	0.410552	584.641
21	0	168	55	19.487	4	4	15	3	3.22298	101	69	56	3	0.331772	0.509992	0.464868	0.399039	592.389
22	0	173	66	22.0522	6	6	15	7	3.20472	125	78	54	2	0.378597	0.574825	0.452371	0.426792	594.177
20	0	179	65	20.2865	6	5	12	2	2.99987	122	70	64	7	0.329333	0.509515	0.437248	0.404537	588.314
21	0	166	52	18.8707	5	5	15	7	3.38057	128	83	61	2	0.327076	0.51759	0.47553	0.436654	585.924
20	0	167	55	19.721	5	7	19	6	3.18213	110	73	45	14	0.305238	0.444285	0.463567	0.427262	596.34
21	0	173	60	20.0474	6	6	17	7	3.51001	136	83	64	6	0.361974	0.502498	0.448461	0.414679	592.852
20	0	170	61	21.1073	5	6	14	3	3.43393	104	77	46	4	0.341872	0.477988	0.435526	0.423618	585.631
23	0	178	77	24.3025	6	7	13	6	3.25139	85	75	50	9	0.404537	0.621958	0.463023	0.408199	598.484
21	0	171	70	23.939	5	5	15	5	3.26293	113	68	52	2	0.315155	0.477101	0.422066	0.367082	577.645
19	0	170	65	22.4913	7	6	12	1	3.04961	103	71	52	5	0.32429	0.565776	0.406778	0.396298	610.161
21	0	162	58	22.1003	6	6	13	2	3.20249	110	71	45	13	0.316778	0.509332	0.451144	0.404816	605.401
21	0	162	50	19.052	7	7	15	4	3.0976	133	81	62	4	0.335352	0.475236	0.433772	0.400947	596.227
26	0	172	60	20.2812	6	6	19	6	3.29451	140	92	68		0.345087	0.503096	0.468947	0.411126	579.884
22	0	175	68	22.2041	4	4	16	3	3.58894	102	51	50	7	0.333026	0.560381	0.455569	0.42962	593.577
21	0	158	50	20.0288	5	6	16	6	3.29623	125	79	46	3	0.387993	0.527316	0.401712	0.392534	601.212
21	0	174	64	21.1389	6	5	16	6	3.25744	112	68	54	22	0.355267	0.49347	0.430038	0.386669	598.533
21	0	186	69	19.9445	5	5	13	2	2.94748	127	70	58	19	0.36274	0.537034	0.438486	0.406496	607.805
19	0	174	70	23.1206	6	6	14	5	3.38093	117	58	40	7	0.349508	0.470185	0.433621	0.417668	594.421
21	0	174	63	20.8086	5	5	17	7	3.49596	113	74	47	6	0.351355	0.571164	0.455708	0.413688	603.14
21	0	160	57	22.2656	5	5	16	5	3.26553	112	68	48	6	0.367742	0.581727	0.414845	0.388302	604.153
19	0	172	68	22.9854	5	5	17	4	3.32077	132	84	62	7	0.403823	0.554376	0.457916	0.411756	583.031
19	0	162	51	19.433	7	7	16	3	3.26998	102	80	50	12	0.339332	0.507582	0.437774	0.404794	611.398
20	0	174	52	17.1753	5	4	14	3	3.25431	122	74	58	8	0.344665	0.51898	0.48105	0.39956	593.989
19	0	158	53	21.2306	5	5	17	4	3.16227	124	72	58	15	0.351242	0.466654	0.455966	0.420498	599.504
20	0	173	60	20.0474	6	5	13	5	3.09552	99	68	52	1	0.404616	0.519408	0.46051	0.430714	587.278
20	0	168	55	19.487	5	4	11	2	3.1089	97	51	44	5	0.347269	0.457686	0.452229	0.384521	598.253
21	0	170	50	17.301	7	7	16	4	3.23649	95	66	42	6	0.341032	0.537106	0.460923	0.412236	599.871
20	0	178	69	21.7776	6	6	14	3	3.13956	125	71	58	11	0.345662	0.593812	0.454708	0.417703	587.934
21	0	173	60	20.0474	6	6	16	5	3.17365	99	69	59	6	0.36888	0.512124	0.445102	0.390069	603.377
21	0	170	57	19.7232	6	6	19	6	3.31744	128	88	64	3	0.366207	0.533818	0.448698	0.414105	584.447
19	0	164	61	22.68	6	6	15	6	3.50447	101	62	42	2	0.369499	0.489904	0.457284	0.399615	595.432
22	0	173	60	20.0474	7	7	12	5	3.45086	120	71	47	6	0.352949	0.523355	0.477206	0.404034	566.942
24	0	180	78	24.0741	5	5	17	4	3.35545	117	64	43	19	0.332207	0.537569	0.409295	0.398466	609.509
20	0	169	48	16.8061	6	6	15	5	3.47305	92	68	50	1	0.334621	0.513614	0.428129	0.390058	594.321
19	0	175	69	22.5306	6	6	15	6	3.23805	113	63	53	1	0.371529	0.516125	0.454023	0.425051	588.295
21	0	182	63	19.0194	6	6	14	2	3.55169	131	91	66	10	0.326134	0.518989	0.425274	0.406525	586.314
22	0	180	83	25.6173	7	7	15	6	3.28908	104	58	46	21	0.35692	0.551388	0.486945	0.45275	608.531
22	0	176.5	67	21.5073	6	5	13	3	3.28825	122	65	50	3	0.357735	0.5733	0.463736	0.409365	599.433
20	0	178	62	19.5682	5	5	12	2	3.44942	93	69	50	3	0.367431	0.596841	0.457754	0.413441	595.455
23	0	165	58	21.3039	4	7	12	2	3.25959	125	76	58	9	0.356315	0.515487	0.427305	0.393368	589.596
27	0	176	58	18.7242	5	6	15	2	3.02612	110	77	54	11	0.340271	0.491354	0.434719	0.408396	576.797
22	0	188	68	19.2395	4	4	15	2	3.24748	107	45	36	7	0.383738	0.494599	0.439527	0.398484	608.415
22	0	166	62	22.4996	4	4	16	6	3.24551	115	78	58	1	0.344421	0.534811	0.460261	0.416993	589.814
19	0	167	67	24.0238	4	7	12	1	3.19485	95	71	56	4	0.390072	0.54733	0.461524	0.418551	574.69
21	0	180	55	16.9753	4	4	16	7	3.27277	98	87	55	16	0.314991	0.503918	0.428547	0.394093	608.497
20	0	180	80	24.6914	4	4	13	3	3.12613	122	80	57	3	0.419283	0.623542	0.460434	0.435088	567.049
21	0	176	75	24.2123	3	3	18	6	3.56585	131	85	66	4	0.307674	0.526526	0.443043	0.421003	600.46
18	0	156	56	23.0112	4	4	14	5	3.34908	100	75	55	7	0.351494	0.489957	0.449331	0.374508	626.566
22	0	175	60	19.5918	5	7	16	3	3.38952	131	81	57	10	0.325452	0.535068	0.441709	0.411786	601.855
20	0	173	62	20.7157	3	6	15	4	3.13672	122	83	58	1	0.348524	0.520674	0.420909	0.38781	597.716
23	0	180	71	21.9136	5	6	15	1	3.11594	129	70	48	25	0.403828	0.548947	0.452656	0.412855	584.65
21	0	175.2	94.6	30.8193	4	5	12	1	3.75465	131	80	57	0	0.3193	0.497562	0.482032	0.46937	551.268
20	0	175	60	19.5918	6	6	12	4	3.0306	127	68	55	18	0.334606	0.448562	0.461603	0.404832	600.907
24	0	175	90	29.3878	6	6	16	3	3.28511	101	73	43	9	0.314243	0.530157	0.459601	0.421617	574.785
21	0	170	56	19.3772	7	5	16	3	3.24252	114	75	57	15	0.364635	0.545665	0.459626	0.424083	596.71
20	0	170	68	23.5294	6	6	14	5	3.1014	120	75	57	14	0.378233	0.541627	0.440479	0.400366	600.456
25	1	151	47.3	20.7447	5	5	13	2	3.57148	91	69	48	9	0.298231	0.407818	0.420984	0.388332	598.287
20	1	166	52	18.8707	6	6	14	3	3.40518	106	70	51	8	0.345701	0.511728	0.445806	0.400441	590.708
20	1	163	63	23.7118	7	5	15	3	3.07737	109	66	52	13	0.348296	0.507358	0.411789	0.382105	598.785
19	1	166	60	21.7738	4	4	12	4	3.44809	108	71	57	10	0.330931	0.528556	0.511069	0.445772	582.625
19	1	165	51	18.7328	6	6	16	4	3.09412	111	72	60	0	0.401516	0.536179	0.455943	0.40874	576.325
21	1	150	40	17.7778	5	5	14	5	3.34163	95	59	42	4	0.335608	0.459727	0.450326	0.417516	586.762
24	1	150	46	20.4444	6	5	16	3	3.05038	108	64	56	26	0.339693	0.513897	0.424183	0.37398	598.763
20	1	161	47	18.132	5	5	13	3	3.38917	113	71	51	11	0.38228	0.494638	0.463453	0.392934	581.635
21	1	160	49	19.1406	6	6	15	4	2.99695	122	84	66	4	0.328077	0.424466	0.471575	0.411659	589.199
19	1	152	48	20.7756	7	7	16	3	3.46479	88	68	54	12	0.344426	0.447803
22	1	158	51	20.4294	6	6	16	4	3.76975	100	63	50	0	0.336524	0.443004	0.436255	0.403054	587.485
22	1	154	48	20.2395	7	6	15	6	3.28421	124	75	60	0	0.309395	0.490969	0.422856	0.390926	597.738
21	1	157	43	17.4449	7	7	12	2	3.2071	123	75	53	18	0.332243	0.529064	0.426559	0.379988	601.123
20	1	160	51	19.9219	6	6	16	7	3.28126	113	73	50	0	0.324606	0.437987	0.438918	0.389965	593.703
19	1	142	45	22.317	7	6	16	2	3.12775	109	65	53	8	0.349608	0.495795	0.458708	0.413096	594.624
21	1	164	62	23.0518	7	7	16	5	3.28058	123	75	64	6	0.403979	0.557928	0.430702	0.390671	592.35
20	1	153	54	23.0681	4	5	12	5	3.64992	110	73	59	6	0.290785	0.446404	0.443996	0.419025	582.1
19	1	154	53	22.3478	7	6	14	5	3.06595	127	77	57	10	0.387266	0.518933	0.428647	0.388887	598.049
20	1	161	50	19.2894	5	4	14	4	3.49817	115	77	57	7	0.310998	0.451773	0.434937	0.371779	609.018
20	1	161	53	20.4467	6	4	16	6	3.23477	122	67	50	1	0.341222	0.457464	0.473638	0.413218	573.533
22	1	163	50	18.8189	5	6	12	5	3.2079	102	68	44	7	0.270131	0.39548	0.468031	0.403226	572.147
22	1	155	55	22.8928	7	6	14	3	3.21405	105	75	61	9	0.341813	0.507591	0.466498	0.405066	571.034
19	1	147	41	18.9736	6	7	17	5	3.00173	97	77	57	26	0.297483	0.441183	0.462532	0.402814	585.515
22	1	156	52	21.3675	5	5	16	6	3.26834	104	65	56	11	0.327125	0.46857	0.475281	0.420789	589.416
20	1	156	49	20.1348	5	3	14	3	3.31534	98	70	40	1	0.343746	0.48618	0.443244	0.399572	589.961
27	1	167	57	20.4382	6	6	12	2	3.61542	106	71	51	11	0.355368	0.532969	0.424272	0.400465	584.053
22	1	165	52	19.1001	3	4	12	2	3.67495	115	59	48	9	0.333836	0.514351	0.481618	0.415883	588.781
20	1	153	47	20.0777	7	6	12	3	3.19866	79	64	50	3	0.2779	0.380567	0.455538	0.414783	589.583
19	1	165	58	21.3039	5	5	16	4	3.04844	96	66	43	5	0.333768	0.540231	0.446754	0.402351	591.917
21	1	155	47	19.563	7	7	12	3	3.10449	103	53	40	1	0.321634	0.43491	0.454408	0.386634	585.286
22	1	164	56	20.8209	6	5	15	4	2.9524	115	77	60	22	0.338485	0.482021	0.449104	0.385326	615.441
22	1	161	60	23.1473	5	7	13	7	3.13481	122	61	46	3	0.352516	0.532067	0.481162	0.42828	582.439
19	1	163.1	57	21.4273	6	5	15	6	2.97359	78	61	49	7	0.380798	0.451521	0.463357	0.422984	581.692
21	1	159	52	20.5688	6	5	14	7	3.70535	111	72	52	1	0.372866	0.494912	0.420486	0.392665	589.292
18	1	163.5	55	20.5744	6	6	19	6	2.99096	106	64	50	20	0.316952	0.420326	0.431171	0.384136	596.791
24	1	158	42	16.8242	7	7	14	4	3.22634	125	68	51	11	0.315932	0.486729	0.415702	0.365344	590.093
22	1	157	50	20.2848	5	5	18	7	3.28713	108	69	59	1	0.31394	0.471073	0.466887	0.41692	585.209
19	1	150	45	20	5	6	12	3	3.18808	98	72	58	1	0.327443	0.463606	0.449266	0.400382	583.928
20	1	158	52	20.83	4	4	16	2	3.58861	97	58	45	8	0.31963	0.443072	0.478146	0.437615	602.376
20	1	156	47	19.313	4	4	13	5	3.27138	91	73	58	16	0.340847	0.47473	0.453117	0.401599	596.81
22	1	158	52	20.83	4	5	14	5	3.42357	99	73	50	6	0.394643	0.48034	0.435021	0.400926	564.905
24	1	160	50	19.5312	5	4	15	7	3.43632	113	78	56	25	0.318652	0.454158	0.42549	0.386991	585.638
21	1	154	51	21.5045	7	6	16	7	3.5675	114	72	50	3	0.330721	0.473704	0.479689	0.413773	576.439
22	1	166	53	19.2336	4	5	16	5	3.48144	103	80	54	3	0.305539	0.515762	0.456794	0.396762	596.714
19	1	166	54	19.5965	7	7	15	4	3.36474	90	60	49	6	0.291923	0.427219	0.423916	0.403678	605.279
21	1	159	50	19.7777	3	7	12	3	3.74225	95	75	49	0	0.354028	0.471442	0.459139	0.413955	580.435
19	1	157	55	22.3133	7	6	13	4	3.34321	119	81	60	16	0.368582	0.505921	0.470349	0.393749	603.932
21	1	170	60	20.7612	2	3	14	7	3.37457	104	75	61	6	0.342777	0.466365	0.438892	0.402061	574.016
21	1	149	47	21.1702	7	4	13	3	3.26717	109	83	64	14	0.355867	0.462665	0.434132	0.405615	599.423
20	1	151	39	17.1045	6	6	12	4	3.30363	121	70	55	4	0.320286	0.465831	0.471521	0.431357	579.72
21	1	155	43	17.898	5	5	15	5	3.3166	90	58	39	9	0.334245	0.437731	0.423011	0.38839	584.057
23	1	165	53	19.4674	6	7	18	5	3.59118	111	75	56	3	0.315348	0.50886	0.45776	0.417897	586.565
22	1	166	52	18.8707	7	7	14	3	3.31323	118	78	62	0	0.326712	0.48373	0.439444	0.426062	590.434
22	1	162	55	20.9572	6	6	15	6	3.36605	110	71	52	2	0.3433	0.430914	0.456039	0.401758	604.428
23	1	162	50	19.052	6	6	16	7	3.28825	136	86	66	4	0.346546	0.494134	0.482626	0.432771	584.414
20	1	147	42	19.4363	5	4	16	4	3.22789	135	85	57	5	0.355715	0.504902	0.46986	0.418458	580.066
20	1	156	52	21.3675	7	6	12	2	3.44122	91	68	43	7	0.386314	0.471958	0.439719	0.398934	605.273
21	1	160	52	20.3125	6	5	14	4	3.10755	106	71	56	2	0.324267	0.496131	0.464618	0.414077	570.537
22	1	157	48	19.4734	5	7	16	1	3.29491	115	70	52	12	0.333383	0.418054	0.464221	0.411587	585.398
18	1	160	54	21.0938	7	7	12	3	2.9267	103	70	39	2	0.355914	0.468247	0.448622	0.407224	581.001
18	1	157	52	21.0962	6	6	16	4	2.90779	111	69	52	2	0.359748	0.512118	0.397261	0.375566	618.246
19	1	153	52	22.2137	6	6	15	3	2.87697	111	70	56	6	0.30552	0.463881	0.447763	0.402909	585.389
20	1	159	50	19.7777	7	7	14	2	3.09864	104	66	50	12	0.353448	0.465445	0.408665	0.368722	575.378
18	1	157	45	18.2563	5	5	16	3	2.81631	120	73	56	8	0.316001	0.427031	0.422301	0.381262	633.38
18	1	161	53	20.4467	5	5	16	2	2.57334	92	66	50	12	0.33629	0.471578	0.433556	0.447554	595.878
20	1	153	47	20.0777	6	6	16	3	2.87743		73	54	2	0.384135	0.500395	0.420433	0.397555	580.047
21	1	162	54	20.5761	7	7	14	1	3.32201	100	62	50	6	0.349586	0.464952	0.417128	0.369086	588.172
20	1	155	50	20.8117	6	7	14	6	3.48954	106	60	56	1	0.344875	0.442038	0.415867	0.378791	610.386
19	1	170	68	23.5294	6	6	16	6	3.17869	102	72	52	3	0.329875	0.451989	0.445525	0.411929	580.328
18	1	167	55	19.721	7	7	12	3	3.18298	109	74	55	10	0.308659	0.44358	0.48487	0.424346	581.363
19	1	152	50	21.6413	7	4	12	3	2.74288	92	67	49	16	0.293299	0.424079	0.432758	0.387259	608.751
21	1	160	46	17.9688	6	6	14	3	3.14953	128	81	62	1	0.319893	0.455186	0.422537	0.377418	594.64
21	1	163	50	18.8189	7	7	13	2	3.45025	110	71	57	2	0.311647	0.445383	0.463667	0.433215	598.168
19	1	161	55	21.2183	6	6	13	3	3.16316	100	63	45	5	0.31458	0.426298	0.45616	0.388633	601.566
20	1	157	60	24.3418	7	7	16	2	2.974	99	72	51	5	0.337292	0.435783	0.408801	0.402182	588.203
25	1	162	48	18.2899	6	4	15	3	3.39058	103	65	35	1	0.346424	0.525899	0.440185	0.400935	587.684
19	1	155	46	19.1467	5	5	15	5	2.87373	106	69	54	3	0.326085	0.479074	0.456879	0.413011	600.232
18	1	161	47	18.132	7	7	14	5	2.95153	108	67	54	7	0.351559	0.507549	0.414892	0.385996	628.296
22	1	162	51	19.433	6	6	14	2	3.04415	106	65	49	13	0.307041	0.435487	0.406125	0.381345	600.045
18	1	162	55	20.9572	4	4	15	4	3.15351	93	59	46	13	0.357082	0.463357	0.451295	0.402204	599.019
18	1	160	48	18.75	7	7	17	5	2.97607	104	53	42	9	0.324971	0.440903	0.456453	0.412544	586.545
18	1	154	60	25.2994	6	6	13	4	3.27184	96	71	50	0	0.3224	0.41455	0.459039	0.392066	595.343
20	1	166	57	20.6852	6	4	14	5	3.08884	107	77	57	4	0.338387	0.483554	0.439049	0.413223	585.398
20	1	162	58	22.1003	7	7	12	2	3.11594	115	77	60	0	0.338996	0.528931	0.446539	0.402889	615.589
22	1	155	50	20.8117	4	4	12	4	3.66058	85	57	40	17	0.356619	0.524048	0.452164	0.408901	595.59
19	1	165	50	18.3655	6	4	17	4	3.30449		75	54	6	0.330019	0.471077	0.450616	0.401376	608.872
19	1	158	68	27.2392	6	4	15	3	3.50243	105	76	50	6	0.339518	0.494523	0.460366	0.430048	593.537
22	1	154	46	19.3962	7	7	13	6	3.1089	100	62	46	0	0.335856	0.474692	0.456986	0.425021	584.364
20	1	160	47	18.3594	7	7	16	5	3.01912	100	65	48	0	0.322403	0.430211	0.463001	0.406933	602.076
19	1	154	60	25.2994	4	4	14	3	3.25188	103	58	39	10	0.345642	0.519994	0.472065	0.418512	587.69
19	1	160	51	19.9219	6	6	15	7	3.31848	98	66	52	5	0.372619	0.48174	0.455541	0.416792	600.352
21	1	164	62	23.0518	6	6	13	4	3.26007	111	65	50	2	0.319218	0.481528	0.459204	0.418395	592.581
20	1	154	48	20.2395	6	6	15	2	3.23528	111	67	53	0	0.334682	0.483524	0.442332	0.411137	610.85
21	1	163	55	20.7008	4	4	12	2	3.31973	92	54	42	22	0.294387	0.419722	0.498468	0.429315	596.425
19	1	157	46	18.662	6	5	15	4	3.13162	104	68	50	4	0.374111	0.556617	0.466792	0.416946	584.778
19	1	158	50	20.0288	6	6	15	3	3.13066	96	63	53	12	0.309519	0.526864	0.437594	0.404175	606.787
21	1	157	63	25.5588	5	5	13	2	3.37566	96	63	46	18	0.335486	0.442265	0.458025	0.40575	590.069
20	1	156	54	22.1893	7	7	13	4	2.86623	126	70	56	7	0.301419	0.447566	0.427351	0.412489	581.18
19	1	154	46	19.3962	6	6	15	4	3.19396	107	67	44	0	0.345397	0.5431	0.447688	0.397292	608.267
21	1	150	43	19.1111	6	6	16	3	3.07372	94	60	50	14	0.331599	0.414181	0.463761	0.43236	589.631
21	1	163	62	23.3355	6	7	12	3	3.00389	88	80	53	4	0.31564	0.481661	0.433898	0.406598	600.921
20	1	159	52	20.5688	7	7	13	3	2.7635	116	76	58	1	0.319609	0.505348	0.428735	0.39032	617.588
22	1	156	45	18.4911	6	6	12	4	2.83442	103	69	59	2	0.326628	0.481295	0.441082	0.396302	596.975
21	1	160	53	20.7031	7	7	12	2	3.18837	109	73	57	12	0.359216	0.510694	0.430649	0.388067	610.488
23	1	160	54	21.0938	5	5	16	3	3.04376	109	69	53	10	0.333518	0.459271	0.441253	0.388662	590.124
20	1	163	67	25.2174	4	5	15	7	3.32387		66	43	7	0.384587	0.542868	0.461071	0.403925	591.645
18	1	163	53	19.9481	6	6	19	2	3.05805	110	72	54	10	0.314252	0.442615	0.436975	0.401846	606.201
21	1	160	50	19.5312	6	6	12	4	3.08778	108	81	60	10	0.353363	0.47528	0.427808	0.399046	593.197
18	1	149	45	20.2694	6	6	16	3	2.81184	110	74	57	6	0.296933	0.453519	0.411448	0.411901	601.218
18	1	160	57	22.2656	6	6	14	4	3.14675	101	62	48	16	0.328274	0.494455	0.426818	0.401073	600.53
19	1	158	48	19.2277	5	5	15	6	2.83847	89	57	44	15	0.329065	0.494642	0.479136	0.402576	618.759
18	1	161	52	20.061	5	7	15	3	2.98073	111	75	51	4	0.294538	0.417198	0.440641	0.394598	592.792
23	1	162	49	18.6709	5	4	19	5	3.56526	109	67	58	0	0.317157	0.469211	0.446879	0.409008	605.613
20	1	156	50	20.5457	6	5	12	2	3.15442	115	75	57	12	0.314341	0.467236	0.454354	0.402218	601.927
19	1	155	47	19.563	7	3	14	3	3.33264	117	66	50	9	0.338785	0.445276	0.474347	0.41143	606.599
18	1	172	57	19.2672	5	5	15	2	3.31576	110	53	46	7	0.332618	0.465519	0.429776	0.387241	615.497
18	1	157	50	20.2848	7	7	16	5	3.17319	95	71	50	8	0.34643	0.467663	0.433658	0.389532	591.652
20	1	165	52	19.1001	6	5	14	5	3.3516	111	70	53	8	0.336783	0.445702	0.456549	0.415051	617.251
18	1	157	47	19.0677	6	5	18	6	3.15564	113	68	57	1	0.369388	0.563945	0.441203	0.392659	607.831
19	1	157	54	21.9076	7	7	13	4	3.09482	111	68	52	15	0.311665	0.443023	0.401726	0.378062	610.21
20	1	155	49	20.3954	6	6	15	5	2.87697	121	77	62	26	0.296627	0.426468	0.431097	0.395019	582.772
18	1	161	55	21.2183	6	6	13	2	2.99414	118	64	47	6	0.294104	0.440343	0.459456	0.413896	592.122
18	1	156	50	20.5457	5	5	14	4	3.05308	96	64	41	6	0.368679	0.466461	0.411434	0.345872	605.653
18	1	160	53	20.7031	5	5	15	4	3.08707	97	64	53	10	0.337193	0.437237	0.412073	0.386265	601.007
22	1	163	56	21.0772	6	6	11	4	2.93029	100	69	53	8	0.326547	0.486634	0.420167	0.403089	592.661
19	1	150	50	22.2222	6	6	13	2	3	118	68	51	22	0.302523	0.423887	0.395144	0.357567	631.418
21	1	160	45	17.5781	7	7	17	5	3.00817	101	84	61	11	0.382898	0.472983	0.472273	0.428039	603.989
21	1	156	46	18.902	7	5	15	4	2.77786	113	83	58	2	0.398458	0.505096	0.422508	0.369654	607.057
20	1	162	50	19.052	6	7	15	3	3.12905	120	78	49	0	0.320016	0.466744	0.441694	0.405064	586.702
22	1	163	56	21.0772	7	6	16	4	2.77663	119	71	58	8	0.284888	0.456508	0.482527	0.414418	591.917
18	1	166	64	23.2254	7	7	13	5	2.78611	132	87	61	4	0.320199	0.481427	0.443673	0.414167	602.942
18	1	156	44	18.0802	6	6	16	2	3.25406	113	77	52	7	0.325864	0.472257	0.439592	0.402731	586.181
24	1	155	46	19.1467	6	6	13	4	2.75686	109	69	53	2	0.378996	0.534646	0.451327	0.386297	590.817
26	1	165	52	19.1001	5	5	15	4	3.3995	111	74	51	1	0.335947	0.473608	0.449745	0.415419	588.766
21	1	159	43	17.0088	5	5	14	5	3.01452	115	78	57	2	0.340168	0.47717	0.409207	0.369691	630.95
18	1	155	56	23.3091	7	7	16	2	2.87795	104	72	58	0	0.339888	0.493153	0.419243	0.370601	608.637
18	1	164	59	21.9363	6	6	16	6	3.07846	99	74	47	1	0.337931	0.507449	0.400452	0.380514	614.402
20	1	153	42	17.9418	5	5	16	4	3.1934	128	83	62	6	0.343068	0.505499	0.436124	0.411129	597.924
21	1	170	51	17.6471	4	4	14	6	3.35774	101	55	46	8	0.353027	0.471855	0.412756	0.370072	596.622
22	1	168	58	20.5499	6	6	19	5	2.96769	132	80	59	6	0.352218	0.508777	0.446085	0.406876	581.694
20	1	163	57	21.4536	6	6	15	2	2.91682	114	80	51	11	0.287481	0.460739	0.425235	0.386844	594.202
20	1	162	57	21.7193	6	6	15	3	3.32118	110	76	55	12	0.349804	0.484264	0.499301	0.436203	600.623
20	1	161	53	20.4467	5	5	14	3	3.36698	102	60	46	8	0.291187	0.44345	0.434963	0.381791	610.418
20	1	157	47	19.0677	5	4	15	3	3.01662	99	68	55	5	0.328913	0.46568	0.461722	0.401457	598.044
21	1	154	48	20.2395	6	6	15	3	3.20439	101	62	47	6	0.338136	0.479891	0.44855	0.415391	593.74
19	1	160	51	19.9219	5	5	15	4	2.84317	115	69	50	5	0.359679	0.52265	0.405897	0.374693	606.569
20	1	152	54	23.3726	6	5	15	5	3.43008	109	71	58	4	0.347892	0.453518	0.419235	0.385916	591.629
22	1	162	50	19.052	6	6	15	3	2.93505	91	61	48	10	0.345376	0.443937	0.463006	0.399498	587.47
22	1	164	60	22.3081	5	5	19	3	2.94305	122	68	52	4	0.373839	0.527638	0.438661	0.408363	605.46
19	1	161	48	18.5178	7	7	11	2	2.96388	118	66	53	20	0.340072	0.464528	0.451077	0.40888	601.569
19	1	153	46	19.6506	5	5	16	5	3.55715	120	75	62	6	0.335049	0.493487	0.409963	0.395312	587.926
20	1	158	54	21.6311	6	6	14	3	3.16316	125	68	62	12	0.369324	0.4767	0.442395	0.430689	574.948
19	1	159	55	21.7555	7	6	15	3	2.80462	109	75	53	1	0.379821	0.530681	0.419789	0.384317	604.667
20	1	160	49	19.1406	7	7	18	6	2.8408	119	46	54	7	0.351774	0.529567	0.471706	0.416487	593.735
20	1	160	50	19.5312	5	5	16	6	3.15594	110	75	55	3	0.340147	0.430214	0.446563	0.405247	584.763
20	1	161	41	15.8173	5	5	15	7	3.27021	100	63	42	12	0.334643	0.469578	0.406049	0.387259	594.706
23	1	161	50	19.2894	5	5	14	6	3.16406	109	84	66	8	0.279391	0.448421	0.460126	0.425869	573.371
23	1	163	50	18.8189	5	5	16	7	3.16077	101	83	51	7	0.386134	0.52919	0.456251	0.394487	603.158
22	1	166	56	20.3223	6	4	13	4	3.13162	123	75	54	3	0.32886	0.433499	0.401578	0.367489	589.888
22	1	158	50	20.0288	7	7	11	5	2.94959	102	45	46	0	0.321348	0.457694	0.433165	0.387985	583.853
23	1	165	50	18.3655	6	7	15	4	3.10789	128	82	68	1	0.335887	0.454234	0.42572	0.395649	590.443
21	1	160	52	20.3125	6	6	20	5	3.18865	113	60	58	15	0.325646	0.450937	0.430861	0.383881	579.773
22	1	155	45	18.7305	6	6	13	5	2.87274	106	67	50	11	0.288463	0.447127	0.432577	0.389745	602.763
24	1	161	54	20.8325	6	6	14	1	3.09552	94	70	49	5	0.391577	0.533441	0.433749	0.379892	595.091
23	1	154	47	19.8178	6	6	14	4	3.05385	86	63	59	4	0.299631	0.445045	0.478177	0.414362	586.703
21	1	154	40	16.8663	5	5	12	4	3.2235	120	67	56	6	0.33045	0.461877	0.468356	0.397156	586.549
19	1	163	56	21.0772	7	6	13	2	2.85618	118	66	50	0	0.295154	0.423885	0.453051	0.377592	598.892
21	1	157	46	18.662	4	4	15	5	3.3995	98	60	42	15	0.354725	0.48891	0.485155	0.428472	587.309
22	1	154	48	20.2395	5	6	12	3	3.3216	119	70	58	3	0.338391	0.482214	0.456033	0.431682	577.448
21	1	160	57	22.2656	7	7	15	4	2.79288	118	66	58	3	0.379946	0.480765	0.405134	0.376655	568.072
20	1	153	57	24.3496	6	6	12	4	3.49831	112	68	52	1	0.34056	0.449615	0.445828	0.38669	590.147
22	1	155	43	17.898	6	6	16	4	3.1209	112	75	62	2	0.356641	0.503308	0.405672	0.384227	616.985
22	1	162	53	20.1951	4	5	14	4	3.53058	114	75	57	11	0.315275	0.46029	0.45813	0.400124	571.451
21	1	165	53	19.4674	7	7	13	2	3.05538	114	76	59	13	0.346272	0.472719	0.44605	0.420974	597.593
22	1	165	46	16.8962	5	5	15	3	3.405	102	68	52	0	0.394507	0.520364	0.471813	0.417293	583.094
22	1	156	45	18.4911	6	6	14	2	3.01326	111	68	56	0	0.277908	0.419467	0.481526	0.417876	588.771
22	1	160	50	19.5312	7	7	13	3	2.92335	109	70	50	3	0.313107	0.504395	0.416729	0.399587	592.143
22	1	155	50	20.8117	6	6	14	5	3.01368	99	69	50	6	0.364333	0.461293	0.410054	0.360278	594.496
20	1	159	47	18.591	6	6	15	6	3.4901		71	55	16	0.354427	0.474619	0.451057	0.415866	579.852
21	1	161	52	20.061	6	7	16	6	3.12483	108	68	56	11	0.34182	0.468897	0.462902	0.431647	578.398
22	1	162	49	18.6709	6	5	16	2	3.26364	112	77	55	8	0.316874	0.452658	0.447458	0.426119	582.488
22	1	158	52	20.83	5	4	9	4	3.31534	116	80	46	5	0.343722	0.462719	0.465555	0.39161	579.201
18	1	167	58	20.7967	5	5	16	7	3.18667	119	71	51	4	0.326183	0.447608	0.453724	0.394751	603.584
18	1	159	49	19.3821	7	7	15	5	3.23528	96	71	51	11	0.3087	0.420869	0.455814	0.419276	576.982
19	1	163	51	19.1953	6	7	14	7	2.82814	105	68	50	4	0.330779	0.564809	0.411046	0.373425	609.23
18	1	156	46	18.902	6	6	15	3	3.18611	123	79	55	9	0.30988	0.452738	0.458191	0.41801	583.452
19	1	159	56	22.151	4	6	16	7	2.98475	109	66	47	4	0.344955	0.476416	0.463487	0.407537	590.557
19	1	154	50	21.0828	6	5	15	3	3.26221	107	72	50	5	0.33888	0.501027	0.463052	0.407869	571.223
19	1	158	48	19.2277	2	2	16	4	3.28035	94	56	41	21	0.327911	0.460533	0.439732	0.411079	585.865
19	1	154	50	21.0828	1	1	13	5	3.13704	109	72	47	4	0.35668	0.485982	0.441174	0.393704	593.159
21	1	157	53	21.5019	7	7	15	5	3.0461	130	79	59	11	0.333636	0.454978	0.418681	0.392859	591.958
20	1	157	48	19.4734	5	5	16	3	3.30428	125	75	57	3	0.32186	0.472522	0.424859	0.395236	607.916
19	1	165	56	20.5693	5	5	14	2	3.38346	113	62	36	11	0.363345	0.446034	0.465461	0.393648	588.179
23	1	150	49	21.7778	6	5	16	7	3.28488	124	76	58	1	0.340446	0.464104	0.424831	0.394875	591.698
21	1	159	55	21.7555	5	4	13	3	3.05614	127	83	63	10	0.32496	0.475335	0.441142	0.395266	576.627
22	1	157	43	17.4449	6	6	18	5	3.15776	142	76	52	2	0.335144	0.469372	0.430656	0.390969	582.939
21	1	160	47	18.3594	6	6	15	1	2.87495	109	70	50	6	0.320595	0.418843	0.440485	0.41265	593.854
20	1	170	69	23.8754	6	6	16	3	3.23905	127	75	57	13	0.38921	0.552577	0.427063	0.390629	580.115
22	1	153	46	19.6506	6	6	19	7	2.95352	143	87	64	15	0.354742	0.540277	0.471062	0.415038	576.701
24	1	161	48	18.5178	6	5	17	5	3.56961	99	63	49	19	0.356494	0.470209	0.409305	0.382068	597.381
21	1	156	50	20.5457	6	6	13	5	3.28375	113	64	45	21	0.30512	0.430896	0.452613	0.398891	597.293
20	1	160	48	18.75	4	4	16	2	3.27277	107	63	54	11	0.339067	0.451163	0.45375	0.399437	577.565
19	1	158	50	20.0288	6	5	12	4	3.29358	98	71	51	8	0.329068	0.436036	0.463225	0.421625	589.481
19	1	166	64	23.2254	5	4	13	5	3.19117	96	60	37	9	0.295046	0.435879	0.413923	0.387815	587.988
22	1	163	57	21.4536	4	4	14	6	3.26788	105	67	46	4	0.340583	0.493197	0.455609	0.415448	602.354
18	1	157	46	18.662	7	4	16	3	3.2413	123	75	64	14	0.344233	0.482095	0.451622	0.429004	594.487
20	1	147	48	22.213	6	6	15	2	2.79106	133	78	60	26	0.384482	0.530511	0.436887	0.403839	598.306
21	1	162	52	19.8141	5	5	15	5	3.33706	106	75	50	4	0.325488	0.481775	0.447046	0.397448	606.425
22	1	156	51	20.9566	6	6	16	2	3.02898	123	73	58	4	0.361032	0.526229	0.437513	0.372829	604.584
18	1	154	49	20.6612	7	7	15	1	3.07151	100	62	45	24	0.294137	0.433439	0.441737	0.401306	602.762
19	1	167	52	18.6453	5	3	16	4	3.12872	97	69	55	7	0.312779	0.454821	0.479184	0.41711	586.256
19	1	149	52	23.4224	5	6	19	6	3.48657	108	65	47	18	0.307811	0.453419	0.445398	0.417139	588.544
21	1	157	48	19.4734	2	4	16	3	3.24674	127	84	60	12	0.323025	0.490029	0.441436	0.402905	608.501
18	1	168	60	21.2585	7	7	17	6	3.09237	112	75	62	8	0.347959	0.417145	0.449787	0.395432	583.315
22	1	166	66	23.9512	5	6	16	6	2.80428	108	66	51	11	0.291585	0.417844	0.405233	0.378484	603.844
22	1	164	56	20.8209	6	7	12	5	3.427	109	70	54	4	0.321498	0.435405	0.47871	0.417415	574.51
22	1	160	53	20.7031	6	6	14	3	3.52595	100	54	43	8	0.279713	0.415808	0.444934	0.415216	586.083
22	1	161	48	18.5178	6	5	14	2	2.96717	116	70	50	7	0.345652	0.487363	0.467965	0.416189	579.558
23	1	164	51	18.9619	6	5	15	7	3.50759	109	76	56	8	0.336941	0.512519	0.4549	0.420188	590.513
20	1	151	47	20.6131	6	5	16	3	3.42341	116	75	47	15	0.314476	0.432067	0.460798	0.425293	595.025
20	1	169	52	18.2066	7	7	19	5	2.69966	104	62	45	4	0.378511	0.48012	0.423794	0.388487	601.014
20	1	164	50	18.5901	4	5	9	3	3.63619	122	75	60	31	0.418044	0.533059	0.458476	0.394351	584.875
20	1	161	50	19.2894	4	6	16	5	3.31302	93	61	46	23	0.337285	0.515234	0.438828	0.395153	603.951
19	1	158	50	20.0288	5	7	19	5	3.28959	103	54	47	1	0.294402	0.446477	0.471038	0.429863	584.292
18	1	160	52	20.3125	6	6	14	7	3.10585	100	65	48	11	0.335035	0.457701	0.430397	0.377093	596.43
18	1	158	47	18.8271	7	7	12	4	3.33203	103	56	53	0	0.325383	0.470004	0.472869	0.444614	583.467
22	1	160	45	17.5781	7	7	16	3	3.33001	114	72	61	18	0.296369	0.413859	0.448456	0.398694	587.13
20	1	151	44	19.2974	7	6	16	3	3.36116	99	68	49	8	0.344386	0.439183	0.483086	0.405085	585.934
21	1	162	51	19.433	5	4	19	5	3.42275	105	62	50	2	0.335999	0.454953	0.447549	0.417804	594.888
21	1	159	47	18.591	6	6	16	3	3.20493	97	75	47	10	0.302693	0.460762	0.450383	0.41033	585.014
20	1	170	58	20.0692	5	5	14	4	3.02572	121	75	54	21	0.347377	0.506697	0.45266	0.392004	600.325
20	1	159	48	18.9866	6	5	15	7	3.10312	105	75	58	16	0.3377	0.477133	0.439413	0.372629	586.382
20	1	157	52	21.0962	6	4	11	2	2.9735	97	75	45	16	0.350458	0.511545	0.461757	0.420167	595.222
20	1	164	60	22.3081	7	7	12	2	3.20548	120	70	55	4	0.306692	0.450301	0.431997	0.398455	589.001
20	1	154	43	18.1312	6	6	13	4	3.05038	99	62	54	6	0.346962	0.423058	0.447674	0.395212	609.544
23	1	162	58	22.1003	5	5	16	5	3.64197	122	77	63	1	0.354445	0.50889	0.439042	0.4189	588.553
23	1	153	50	21.3593	4	4	15	5	3.45743	135	80	67	1	0.333999	0.489757	0.465832	0.432683	571.512
20	1	160	60	23.4375	5	5	18	7	3.46864	108	73	55	15	0.317127	0.475396	0.501542	0.437911	587.144
21	1	154	48	20.2395	6	6	13	5	3.19535	104	68	53	9	0.316801	0.467391	0.420525	0.396758	580.184
21	1	166	52	18.8707	6	6	13	4	3.34986	119	75	56	17	0.319366	0.472089	0.449861	0.39906	593.999
19	1	154	49	20.6612	5	4	13	3	3.4833	108	73	47	7	0.327138	0.485917	0.43334	0.387393	598.983
21	1	154	45	18.9745	5	5	18	5	3.26998	124	80	60	11	0.291269	0.443696	0.425969	0.410676	588.247
20	1	154	54	22.7694	5	6	12	3	3.18696	110	72	49	9	0.381038	0.508033	0.452122	0.393471	586.844
18	1	154	55	23.1911	7	7	14	3	2.65186	95	55	42	16	0.31947	0.413127	0.427979	0.389918	601.323
19	1	158	60	24.0346	6	6	15	3	3.58035	108	70	52	6	0.315308	0.439021	0.44677	0.41997	565.082
20	1	158	49	19.6283	6	6	17	5	3.18469	87	58	48	10	0.317147	0.476856	0.472191	0.389989	558.882
19	1	162	49	18.6709	7	7	14	6	2.80407	103	68	46	24	0.306196	0.479274	0.466328	0.406818	594.085
20	1	152	50	21.6413	6	4	19	4	3.65868	116	75	57	3	0.33502	0.514225	0.450994	0.419584	590.317
18	1	152	43	18.6115	5	5	15	6	3.29907	99	69	51	0	0.319847	0.45586	0.43437	0.378043	590.227
22	1	151	49	21.4903	6	6	16	4	4.03543	108	71	49	8	0.349959	0.449442	0.483901	0.424905	574.519
19	1	167	61	21.8724	7	6	16	4	3.055	110	78	59	16	0.323052	0.439662	0.434628	0.392435	583.167
20	1	152	43	18.6115	5	5	15	4	3.16761	119	81	59	6	0.346647	0.453545	0.444903	0.397188	577.383
22	1	161	55	21.2183	7	6	12	5	3.37639	99	56	38	26	0.308633	0.414661	0.471427	0.414976	578.203
19	1	158	49	19.6283	6	6	16	1	2.69381	119	72	60	10	0.290351	0.435812	0.450461	0.43448	584.842
19	1	161	52	20.061	7	7	14	4	2.96483	121	80	62	9	0.364429	0.46421	0.467869	0.403278	593.856
21	1	160	56	21.875	6	6	12	4	3.33985	132	72	62	19	0.363089	0.488475	0.48523	0.439583	612.261
21	1	163	52	19.5717	4	5	12	4	3.38899	129	72	56	6	0.347827	0.459758	0.437228	0.399085	608.607
20	1	156	50	20.5457	5	5	16	3	3.7864	103	67	45	7	0.302536	0.473263	0.501894	0.434866	579.202
22	1	168	60	21.2585	6	6	15	4	3.21748	125	69	54	25	0.355111	0.504971	0.425966	0.398719	585.997
20	1	157	57	23.1247	4	6	16	5	3.32181	101	72	52	5	0.312016	0.419624	0.44628	0.401504	595.031
19	1	148	42	19.1746	5	5	16	4	3.0141	136	79	62	11	0.323197	0.458257	0.407776	0.386832	604.581
21	1	161	69	26.6193	7	6	13	3	2.98905	84	57	43	14	0.334404	0.517056	0.444878	0.403785	566.146
19	1	162	53	20.1951	4	4	13	4	3.40483	87	66	48	6	0.372154	0.512306	0.472981	0.428078	577.737
20	1	158	49	19.6283	5	5	16	4	3.07188	115	69	56	5	0.401462	0.508107	0.467083	0.423614	585.5
20	1	162	58	22.1003	6	4	12	5	3.40841	110	79	59	3	0.277069	0.427331	0.443308	0.410993	595.156
21	1	161	51	19.6752	4	5	15	7	3.36135	101	72	56	5	0.326592	0.457845	0.47831	0.419086	574.801
21	1	151	41	17.9817	4	4	16	5	3.36493	116	74	60	16	0.336489	0.447421	0.46678	0.409174	582.966
25	1	162	52	19.8141	6	5	17	6	3.17085	118	67	54	19	0.359939	0.443197	0.448931	0.404868	600.233
21	1	154	50	21.0828	4	5	16	5	2.80003	119	78	55	14	0.348547	0.50235	0.426339	0.399218	595.714
23	1	159	50	19.7777	6	6	15	3	2.9311	112	63	57	2	0.312057	0.494811	0.389434	0.381382	618.631
21	1	151	55	24.1217	6	6	12	6	2.98927	100	66	48	6	0.296321	0.430121	0.480875	0.424042	566.002
21	1	170	67	23.1834	6	7	15	4	3.38917	121	60	44	6	0.339483	0.503591	0.426641	0.393864	598.899
21	1	150	50	22.2222	6	6	15	2	3.34928	96	64	50	11	0.371806	0.540484	0.446096	0.399594	577.945
21	1	155	45	18.7305	4	4	15	5	3.55727	119	66	59	12	0.335414	0.47319	0.475934	0.397996	586.279
19	1	158	50	20.0288	7	6	11	1	3.20058	126	72	65	8	0.359256	0.48859	0.454799	0.398191	590.721
19	1	156	48	19.7239	7	7	12	2	3.13001	125	70	56	18	0.325495	0.42622	0.474823	0.402144	606.021
19	1	155	43	17.898	6	6	16	4	3.46523	109	63	42	0	0.320319	0.437212	0.485956	0.445338	584.302
22	1	163	50	18.8189	7	7	15	3	2.52388	117	71	55	17	0.323751	0.470918	0.445681	0.39504	597.553
19	1	157	50	20.2848	6	6	16	5	3.07298	117	72	61	1	0.325393	0.452737	0.431864	0.39805	584.504
22	1	160	50	19.5312	5	6	17	4	3.2737	99	68	51	3	0.318779	0.490824	0.441493	0.397991	598.632
21	1	158	55	22.0317	6	6	12	3	3.09272	105	66	43	3	0.30404	0.470202	0.399741	0.369169	612.504
21	1	157	49	19.8791	6	6	14	4	2.86177	110	76	66	5	0.371011	0.482855	0.453562	0.420193	595.31
21	1	152	46	19.91	7	6	15	3	3.08099	119	75	61	14	0.291223	0.430602	0.450083	0.413926	595.138
22	1	160	57	22.2656	7	7	12	5	2.87396	112	75	50	15	0.349312	0.470201	0.432538	0.390753	583.397
21	1	157	45	18.2563	5	5	12	3	3.41464	90	71	53	23	0.346561	0.477965	0.432559	0.386169	597.113
22	1	158	53	21.2306	5	5	16	2	3.81017	116	77	52	12	0.33167	0.482924	0.457636	0.395519	579.028
22	1	158	44	17.6254	6	6	16	7	3.42651	108	65	50	16	0.31338	0.402886	0.443583	0.405218	578.948
23	1	159	53	20.9644	6	6	16	7	2.67376	116	76	66	0	0.323628	0.483139	0.436776	0.398764	586.678
20	1	159	60	23.7332	6	6	12	3	3.53807	127	81	67	6	0.324001	0.487737	0.448105	0.400526	584.782
20	1	155	45	18.7305	7	6	16	3	2.99629	121	77	58	3	0.324895	0.469264	0.463178	0.406735	590.896
20	1	160	48	18.75	4	5	16	6	3.15715	127	75	46	7	0.306058	0.471236	0.451661	0.432257	573.705
21	1	162	60	22.8624	5	5	17	7	3.27646	112	74	47	12	0.351049	0.458449	0.436915	0.390132	588.504
20	1	160	57	22.2656	4	4	14	4	3.27989	100	62	44	19	0.329611	0.447237	0.445969	0.408394	590.565
20	1	162	51	19.433	6	6	16	4	2.8262	110	70	57	10	0.32361	0.476742	0.489196	0.434957	580.458
22	1	161	54	20.8325	6	6	16	5	3.33082	112	64	41	9	0.330377	0.457908	0.456081	0.404563	591.762
19	1	161	45	17.3604	7	7	16	4	3.31281	112	64	47	23	0.314151	0.470622	0.445934	0.404258	586.063
18	1	162	49	18.6709	5	5	17	5	3.19673		70	60	8	0.345251	0.505945	0.449089	0.423688	595.244
21	1	170	56	19.3772	6	4	17	1	3.17143		76	56	4	0.331398	0.472584	0.424285	0.402307	576.029
21	1	158	48	19.2277	5	5	15	5	3.30168		58	44	4	0.342362	0.462772	0.469157	0.419141	583.727
22	1	172	54	18.2531	6	6	15	2	3.14239		69	50	3	0.334687	0.557924	0.438549	0.412377	593.553
19	1	158	50	20.0288	7	7	14	3	3.23634		77	59	5	0.296012	0.469641	0.44847	0.425291	587.549
19	1	162	57	21.7193	6	7	12	4	3.13545		73	57	24	0.313973	0.510438	0.456671	0.425754	600.227
26	1	147	40	18.5108	6	6	13	4	3.01326		84	57	14	0.332868	0.487261	0.44946	0.411298	584.693
19	1	168	59	20.9042	5	5	14	5	3.15229		76	63	7	0.376046	0.543831	0.422483	0.402587	592.88
20	1	160	52	20.3125	7	7	21	7	3.11494		50	58	2	0.314666	0.455268	0.42434	0.406802	587.638
21	1	155	58	24.1415	6	7	15	6	3.10687		69	50	3	0.349079	0.459416	0.479239	0.411763	590.065
20	1	152	46	19.91	6	6	16	4	3.46906		57	51	17	0.314904	0.437024	0.466581	0.415821	583.129
23	1	163	62	23.3355	6	5	12	3	3.30023		63	54	14	0.317296	0.458322	0.458074	0.414458	626.208
21	1	152	43	18.6115	7	7	14	5	3.20656		73	49	1	0.331798	0.505943	0.441486	0.416562	582.963
21	1	163	50	18.8189	5	5	12	2	3.13194		70	52	9	0.387049	0.5124	0.421499	0.39072	595.814
22	1	162	65	24.7676	5	6	16	5	3.72428		69	56	15	0.326085	0.494653	0.488171	0.420038	573.345
21	1	162	52	19.8141	6	6	14	2	3.15927		68	56	8	0.321739	0.450436	0.416285	0.362535	582.293
21	1	171	60	20.5191	6	6	15	4	3.24341		56	52	8	0.359263	0.523209	0.461003	0.407212	611.625
21	1	157	50	20.2848	5	5	12	3	3.25983		75	52	2	0.325532	0.45671	0.447109	0.406204	606.334
21	1	170	56	19.3772	6	6	15	4	3.19584		61	45	21	0.32514	0.466889	0.430279	0.397222	578.117
20	1	156	45	18.4911	7	5	12	1	3.04571		77	61	18	0.29108	0.393968	0.498585	0.425121	597.756
20	1	161	59	22.7615	5	6	11	2	3.17476		70	55	21	0.349335	0.449004	0.444497	0.399998	594.979
20	1	163	65	24.4646	6	6	12	3	3.28758		66	56	14	0.369198	0.518005	0.461189	0.408509	576.005
22	1	162	51	19.433	5	5	14	3	3.21746		80	56	10	0.294252	0.459517	0.443923	0.394122	581.45
20	1	157	50	20.2848	5	5	15	4	3.23019		75	50	18	0.295964	0.409564	0.410084	0.390676	602.877
20	1	157	55	22.3133	7	7	13	2	2.94181		78	54	7	0.348564	0.469129	0.447217	0.40337	604.08
22	1	166	63	22.8625	5	5	15	5	3.40106	103	65	46	6	0.297913	0.501503	0.462167	0.427552	601.417
18	1	164	48	17.8465	6	5	18	7	3.17513	133	68	60	12	0.344882	0.471165	0.458438	0.389243	600.038
24	1	163	55	20.7008	4	4	19	6	3.55084	128	71	52	6	0.3641	0.467566	0.456381	0.415292	593.8
19	1	167.5	53	18.8906	7	7	15	5	3.33965	125	75	50	9	0.312519	0.495898	0.438033	0.394706	605.049
21	1	158	42	16.8242	7	7	13	6	3.06993	115	81	66	0	0.316849	0.448888	0.425593	0.410702	588.064
24	1	155	51	21.2279	5	4	15	3	3.2887	112	64	50	17	0.334086	0.486013	0.444935	0.413377	608.166
23	1	162	56	21.3382	5	6	13	5	3.2479	108	62	56	14	0.303435	0.489577	0.427159	0.370187	591.312
21	1	159	52	20.5688	6	6	14	6	3.0465	109	75	58	4	0.339183	0.491918	0.452779	0.406414	598.828
23	1	168	58	20.5499	4	6	15	3	3.11126	99	63	45	4	0.285601	0.411613	0.456048	0.402726	590.188
22	1	161	50	19.2894	3	6	15	3	3.28103	91	64	43	10	0.305048	0.49242	0.484208	0.437978	595.013
21	1	155	49	20.3954	6	6	13	3	3.25595	123	75	57	0	0.367167	0.521536	0.450051	0.414217	588.315
21	1	162	47	17.9089	4	7	15	2	3.29907	112	73	54	3	0.32746	0.472798	0.43831	0.403935	589.892
19	1	168	55	19.487	7	7	13	5	3.23019	113	74	54	16	0.413487	0.483562	0.44485	0.391185	595.723
22	1	157	59	23.9361	5	4	12	4	3.31534	96	71	50	3	0.312673	0.429643	0.424136	0.409004	592.058
22	1	155	48	19.9792	4	4	14	4	3.33846	96	72	45	7	0.349103	0.440873	0.424294	0.4069	604.065
20	1	154	56	23.6128	7	7	12	3	3.49679	84	56	38	12	0.365514	0.510609	0.474532	0.410028	587.552
22	1	158	50	20.0288	6	6	13	5	3.43588	110	77	47	27	0.360129	0.497026	0.436983	0.397282	589.062
22	1	170	58	20.0692	7	7	15	3	3.17202	116	79	48	18	0.307197	0.485585	0.444659	0.384059	606.057
24	1	159	58	22.9421	6	6	16	4	2.92361	104	70	50	12	0.416825	0.449099	0.448204	0.398621	587.254
22	1	160	51	19.9219	6	6	14	2	3.17984	94	64	35	1	0.336083	0.496984	0.441404	0.39584	600.302
20	1	154	45	18.9745	6	6	13	3	3.44809	102	71	55	0	0.310886	0.492305	0.423204	0.40452	599.696
19	1	163	53	19.9481	5	4	16	3	3.14019	100	70	48	1	0.348574	0.488541	0.445285	0.40541	596.131
18	1	159.7	57	22.3494	6	6	19	7	3.42152	113	67	44	3	0.316699	0.436239	0.424019	0.38653	605.24
22	1	169	63	22.0581	7	7	16	5	3.15014	137	80	60	9	0.27888	0.421023	0.479745	0.425703	586.488
21	1	161	58	22.3757	6	6	12	3	3.26865	115	75	50	1	0.340144	0.443686	0.411299	0.38006	597.417
21	1	169	54	18.9069	6	6	13	5	3.26319	104	67	47	13	0.328945	0.442036	0.435286	0.384052	576.723
23	1	162	61	23.2434	6	5	15	5	3.40381	115	83	59	2	0.314681	0.471074	0.443684	0.40166	602.821
23	1	158	52	20.83	6	6	18	4	3.16107	109	73	48	4	0.34606	0.542714	0.418138	0.377397	604.222
20	1	153	52	22.2137	5	5	16	5	3.09587	114	72	55	0	0.352265	0.538513	0.443649	0.406201	592.033
22	1	161	48	18.5178	5	5	15	4	3.41027	101	72	51	5	0.291489	0.474254	0.43071	0.378205	619.509
20	1	161	56	21.6041	6	7	14	5	3.4138	93	60	50	7	0.271901	0.395933	0.446633	0.408304	595.806
23	1	156	45	18.4911	4	4	11	1	3.24576	112	68	54	16	0.340928	0.520492	0.437029	0.396768	603.68
19	1	155	55	22.8928	4	6	16	6	4.03623	104	81	60	4	0.315399	0.456126	0.455508	0.416767	597.686
18	1	160	52	20.3125	4	5	13	2	3.56384	114	68	58	9	0.316164	0.426639	0.443318	0.413748	603.612
18	1	153	53	22.6409	4	4	12	5	3.21524	103	71	43	17	0.311295	0.475014	0.4425	0.401577	592.436
22	1	154	50	21.0828	4	4	15	2	3.09726	119	70	54	20	0.356351	0.495101	0.436721	0.412506	571.602
20	1	160	57	22.2656	6	6	9	1	3.01326	111	74	56	10	0.353039	0.507181	0.425415	0.391495	603.872
19	1	156	50	20.5457	6	6	17	5	3.41479	111	72	54	30	0.308407	0.427219	0.417869	0.381514	601.077
