# Supplementary material for: Mercury levels in hair are associated with reduced neurobehavioral performance and altered brain structures in young adults
Source: Commun Biol. 2022 Jun 2;5:529. doi: 10.1038/s42003-022-03464-z (PMC9163068; doi:10.1038/s42003-022-03464-z)
Supplement: Supplementary file 3 — Supplementary Data 2 [file 42003_2022_3464_MOESM3_ESM.xlsx]

## Sheet: Sheet1
Supplementary Data 2. Comparisons of partial correlations between psychological variables and hair mercury level after correcting for different sets of confounding variables
		Controlling for 9 covariates (same as those of main analyses)		Controlling for only 5 covariates (age, sex, BMI, family income, oily fish intake)
Dependent variable	N	Partial correlation coeffient	p (uncorrected)	Partial correlation coefficient	p (uncorrected)
RAPMb	920	-0.039(-0.103~0.025)	0.236	-0.039(-0.103~0.026)	0.242
Total intelligence score of TBITc	843	-0.080(-0.145~-0.014)	0.018	-0.083(-0.149~-0.017)	0.014
Perception score of TBIT	843	-0.075(-0.143~-0.008)	0.028	-0.080(-0.147~-0.012)	0.021
Spatial relation factor of TBIT	849	-0.051(-0.116~0.014)	0.122	-0.054(-0.119~0.011)	0.105
Reasoning factor of TBIT	849	-0.063(-0.127~0.001)	0.053	-0.062(-0.126~0.002)	0.057
Simple arithmetic	661	-0.052(-0.127~0.023)	0.173	-0.056(-0.131~0.020)	0.146
Complex arithmetic	661	0.003(-0.073~0.079)	0.942	0(-0.076~0.076)	0.998
Word-Color task	920	-0.079(-0.143~-0.014)	0.017	-0.076(-0.14~-0.011)	0.022
Color-Word task	920	-0.074(-0.138~-0.009)	0.026	-0.073(-0.138~-0.009)	0.026
Reverse Stroop task	918	-0.014(-0.079~0.050)	0.665	-0.014(-0.078~0.051)	0.675
Stroop task	918	-0.061(-0.125~0.004)	0.065	-0.062(-0.127~0.003)	0.06
Reading comprehension	837	-0.052(-0.120~0.016)	0.131	-0.054(-0.122~0.014)	0.119
S-A Creativity Test	920	0.041(-0.023~0.105)	0.211	0.042(-0.022~0.107)	0.196
Digit span	915	-0.037(-0.101~0.027)	0.26	-0.034(-0.098~0.03)	0.295
Beck Depression Inventory	917	-0.087(-0.152~-0.023)	0.008	-0.088(-0.152~-0.023)	0.008
Mean value of the rGMV cluster	920	-0.136(-0.197~-0.076)	9.90*10-6	-0.140(-0.200~-0.079)	7.13*10-6
Mean value of the rWMV cluster 1	920	-0.101(-0.154~-0.048)	2.01*10-4	-0.107(-0.161~-0.053)	1.11*10-4
Mean value of the rWMV cluster 2	920	-0.103(-0.163~-0.042)	8.74*10-4	-0.105(-0.166~-0.044)	7.66*10-4
Mean value of the FA cluster 1	919	0.162(0.098~0.226)	7.95*10-7	0.163(0.100~0.227)	5.86*10-7
Mean value of the FA cluster 2	919	0.170(0.107~0.233)	1.44*10-7	0.169(0.106~0.233)	1.70*10-7
Mean value of the FA cluster 3	919	0.122(0.058~0.186)	1.94*10-4	0.124(0.060~0.188)	1.52*10-4
Mean value of the MD cluster 1	919	-0.137(-1.434~-0.527)	2.40*10-5	-0.135(-0.198~-0.072)	3.07*10-5
Mean value of the MD cluster 2	919	-0.140(-0.204~-0.077)	1.63*10-5	-0.139(-0.203~-0.076)	1.68*10-5
Mean value of the MD cluster 3	919	-0.132(-0.196~-0.069)	4.70*10-5	-0.127(-0.191~-0.063)	9.54*10-5
Mean value of the MD cluster 4	919	-0.117(-1.876~-0.552)	3.36*10-4	-0.111(-0.175~-0.047)	6.63*10-4
Mean value of the MD cluster 5	919	-0.108(-0.172~-0.043)	1.06*10-3	-0.106(-0.17~-0.041)	1.28*10-3
Mean value of the MD cluster 6	919	-0.104(-0.168~-0.041)	1.22*10-3	-0.101(-0.165~-0.038)	1.68*10-3
Mean value of the MD cluster 7	919	-0.094(-0.158~-0.031)	3.70*10-3	-0.091(-0.154~-0.027)	5.05*10-3
