# Supplementary material for: Mercury levels in hair are associated with reduced neurobehavioral performance and altered brain structures in young adults
Source: Commun Biol. 2022 Jun 2;5:529. doi: 10.1038/s42003-022-03464-z (PMC9163068; doi:10.1038/s42003-022-03464-z)
Supplement: Supplementary file 4 — Supplementary Data 3 [file 42003_2022_3464_MOESM4_ESM.xlsx]

## Sheet: Sheet1
Supplementary Data 3. Comparisons of partial correlations between psychological variables and hair mercury level including (as in the main analyses) or excluding fish intake covariates
		Controlling for 9 covariates (as in the main analyses)		Controlling for only 7 covariates (excluding two covariates relate to fish intake)
Dependent variable	N	Partial correlation coefficient	p (uncorrected)	Partial correlation coefficient	p (uncorrected)
RAPMb	920	-0.039(-0.103~0.025)	0.236	-0.041(-0.106~0.023)	0.208
Total intelligence score of TBITc	843	-0.080(-0.145~-0.014)	0.018	-0.083(-0.148~-0.017)	0.013
Perception score of TBIT	843	-0.075(-0.143~-0.008)	0.028	-0.081(-0.148~-0.013)	0.019
Spatial relation factor of TBIT	849	-0.051(-0.116~0.014)	0.122	-0.041(-0.106~0.023)	0.209
Reasoning factor of TBIT	849	-0.063(-0.127~0.001)	0.053	-0.078(-0.142~-0.014)	0.017
Simple arithmetic	661	-0.052(-0.127~0.023)	0.173	-0.051(-0.126~0.025)	0.186
Complex arithmetic	661	0.003(-0.073~0.079)	0.942	0.011(-0.065~0.087)	0.775
Word-Color task	920	-0.079(-0.143~-0.014)	0.017	-0.078(-0.143~-0.014)	0.017
Color-Word task	920	-0.074(-0.138~-0.009)	0.026	-0.088(-0.152~-0.023)	0.008
Reverse Stroop task	918	-0.014(-0.079~0.050)	0.665	-0.025(-0.09~0.04)	0.451
Stroop task	918	-0.061(-0.125~0.004)	0.065	-0.071(-0.136~-0.007)	0.031
Reading comprehension	837	-0.052(-0.120~0.016)	0.131	-0.040(-0.108~0.028)	0.244
S-A Creativity Test	920	0.041(-0.023~0.105)	0.211	0.060(-0.004~0.124)	0.066
Digit span	915	-0.037(-0.101~0.027)	0.26	-0.046(-0.11~0.019)	0.163
Beck Depression Inventory	917	-0.087(-0.152~-0.023)	0.008	-0.086(-0.151~-0.022)	0.009
Mean value of the rGMV cluster	920	-0.136(-0.197~-0.076)	9.90*10-6	-0.116(-0.176~-0.055)	1.88*10-4
Mean value of the rWMV cluster 1	920	-0.101(-0.154~-0.048)	2.01*10-4	-0.083(-0.137~-0.03)	0.002
Mean value of the rWMV cluster 2	920	-0.103(-0.163~-0.042)	8.74*10-4	-0.084(-0.144~-0.023)	0.007
Mean value of the FA cluster 1	919	0.162(0.098~0.226)	7.95*10-7	0.175(0.112~0.238)	6.01*10-8
Mean value of the FA cluster 2	919	0.170(0.107~0.233)	1.44*10-7	0.170(0.106~0.234)	2.17*10-7
Mean value of the FA cluster 3	919	0.122(0.058~0.186)	1.94*10-4	0.133(0.069~0.197)	4.55*10-5
Mean value of the MD cluster 1	919	-0.137(-1.434~-0.527)	2.40*10-5	-0.131(-0.195~-0.068)	4.81*10-5
Mean value of the MD cluster 2	919	-0.140(-0.204~-0.077)	1.63*10-5	-0.135(-0.198~-0.072)	3.04*10-5
Mean value of the MD cluster 3	919	-0.132(-0.196~-0.069)	4.70*10-5	-0.133(-0.196~-0.069)	4.31*10-5
Mean value of the MD cluster 4	919	-0.117(-1.876~-0.552)	3.36*10-4	-0.110(-0.173~-0.046)	7.87*10-4
Mean value of the MD cluster 5	919	-0.108(-0.172~-0.043)	1.06*10-3	-0.103(-0.168~-0.039)	0.002
Mean value of the MD cluster 6	919	-0.104(-0.168~-0.041)	1.22*10-3	-0.121(-0.184~-0.058)	1.85*10-4
Mean value of the MD cluster 7	919	-0.094(-0.158~-0.031)	3.70*10-3	-0.082(-0.145~-0.018)	0.012
